# Supplementary material for: Application of interval type-2 fuzzy logic and type-1 fuzzy logic-based approaches to social networks for spam detection with combined feature capabilities
Source: PeerJ Comput Sci. 2023 Apr 21;9:e1316. doi: 10.7717/peerj-cs.1316 (PMC10280623; doi:10.7717/peerj-cs.1316)
Supplement: Supplemental Information 1 — The Consumer_key, Consumer_secret, Access_token and Access_secret codes in this Python file are related to the account used to obtain the dataset from the Twitter Social Platform. These codes are needed when obtaining data from twitter. [file peerj-cs-09-1316-s001.py]

consumer_key = 'm0DtFZ2DL28TxmSSHkQZMrDOb'
consumer_secret = 'm8QxuN451RqPYCgCX2eFrhdOXVFqKjAMB7xXZjhdnRenUZui6i'
access_token = '935487181-AidbDZHyVbvYS4btQiDSmkcKZ6gjDPQqKUEoXRQG'
access_secret = 'ZpEzEyjuSIS6DeWYPrsJP3mRDHtppL9AcZkftSLaLcQqT'
