# Supplementary material for: Application of interval type-2 fuzzy logic and type-1 fuzzy logic-based approaches to social networks for spam detection with combined feature capabilities
Source: PeerJ Comput Sci. 2023 Apr 21;9:e1316. doi: 10.7717/peerj-cs.1316 (PMC10280623; doi:10.7717/peerj-cs.1316)
Supplement: Supplemental Information 2 — This obtains the evaluation results by applying fuzzy logic-based inference systems (T1M-FIS, IT2M-FIS, T1S-FIS and IT2S-FIS) to the spam data. [file peerj-cs-09-1316-s002.m]

clear
%/****************************************************************************************/
%         Produce Fuzzy Result for 70% split data
%/****************************************************************************************/
Finputs = xlsread('SPAM_DATA70.xlsx',1,'A2:C1838');
%/****************************************************************************************/

%/****************************************************************************************/
        mamfis1=readfis('Mamdanitype1');%                                                 /
        mam_output1 = evalfis(mamfis1,Finputs);%                                          /
        xlswrite('SPAM_DATA70.xlsx',mam_output1,'Sayfa1','F2:F1838');%                      /
%/*****************************%/*********************************************************/
%/*****************************%/*********************************************************/
        sugfis1=readfis('Sugenotype1');%                                                  /
        sug_output1 = evalfis(sugfis1,Finputs);%                                          /
        xlswrite('SPAM_DATA70.xlsx',sug_output1,'Sayfa1','H2:H1838');%                      /
%/****************************************************************************************/ 
%/****************************************************************************************/
        mamfis2=readfis('Mamdanitype2');%                                                 /
        mam_output2 = evalfis(mamfis2,Finputs);%                                          /
        xlswrite('SPAM_DATA70.xlsx',mam_output2,'Sayfa1','J2:J1838');%                      /
%/*****************************%/*********************************************************/
%/*****************************%/*********************************************************/
        sugfis2=readfis('Sugenotype2');%                                                  /
        sug_output2 = evalfis(sugfis2,Finputs);%                                          /
        xlswrite('SPAM_DATA70.xlsx',sug_output2,'Sayfa1','L2:L1838');%                      /
%/****************************************************************************************/
 

clear
%/****************************************************************************************/
%         Produce Fuzzy Result for 80% split data
%/****************************************************************************************/
Finputs = xlsread('SPAM_DATA80.xlsx',1,'A2:C1226');
%/****************************************************************************************/

%/****************************************************************************************/
        mamfis1=readfis('Mamdanitype1');%                                                 /
        mam_output1 = evalfis(mamfis1,Finputs);%                                          /
        xlswrite('SPAM_DATA80.xlsx',mam_output1,'Sayfa1','F2:F1226');%                      /
%/*****************************%/*********************************************************/
%/*****************************%/*********************************************************/
        sugfis1=readfis('Sugenotype1');%                                                  /
        sug_output1 = evalfis(sugfis1,Finputs);%                                          /
        xlswrite('SPAM_DATA80.xlsx',sug_output1,'Sayfa1','H2:H1226');%                      /
%/****************************************************************************************/ 
%/****************************************************************************************/
        mamfis2=readfis('Mamdanitype2');%                                                 /
        mam_output2 = evalfis(mamfis2,Finputs);%                                          /
        xlswrite('SPAM_DATA80.xlsx',mam_output2,'Sayfa1','J2:J1226');%                      /
%/*****************************%/*********************************************************/
%/*****************************%/*********************************************************/
        sugfis2=readfis('Sugenotype2');%                                                  /
        sug_output2 = evalfis(sugfis2,Finputs);%                                          /
        xlswrite('SPAM_DATA80.xlsx',sug_output2,'Sayfa1','L2:L1226');%                      /
%/****************************************************************************************/
