# Supplementary material for: Application of interval type-2 fuzzy logic and type-1 fuzzy logic-based approaches to social networks for spam detection with combined feature capabilities
Source: PeerJ Comput Sci. 2023 Apr 21;9:e1316. doi: 10.7717/peerj-cs.1316 (PMC10280623; doi:10.7717/peerj-cs.1316)
Supplement: Supplemental Information 3 — We used the azure machine learning platform. A learning in Machine Learning method is required. The attributes, taxonomy and ranges of the dataset used in learning are available. [file peerj-cs-09-1316-s003.arff]

@relation 'Application of Interval Type-2 Fuzzy Logic and Type-1 Fuzzy Logic-Based Approaches to Social Networks for Spam Detection with Combined Feature Capabilities'
%
@attribute User_Statuses_Count {'0-99','100-199','200-299','300-399','400-499','500-599','600-699','700-799','800-899','900-999','1000-1999','2000-2999','3000-3999','4000-4999','5000-5999','6000-6999','7000-7999','8000-8999','9000-9999','10000-19999','20000-29999','30000-39999','40000-49999','50000-59999','60000-69999','70000-79999','80000-89999','90000-99999','100000-1999999'}
@attribute Sensitive_Content_Alert {'FALSE','TRUE'}
@attribute User_Favourites_Count {'0-9','10-19','20-29','30-39','40-49','50-59','60-69','70-79','80-89','90-99','100-199','200-299','300-399','400-499','500-599','600-699','700-799','800-899','900-999','1000-1999','2000-2999','3000-3999','4000-4999','5000-5999','6000-6999','7000-7999','8000-8999','9000-9999','10000-19999','20000-29999','30000-39999','40000-49999','50000-59999','60000-69999','70000-79999','80000-89999','90000-99999','100000-1999999'}
@attribute User_Listed_Count {'0-9','10-19','20-29','30-39','40-49','50-59','60-69','70-79','80-89','90-99','100-199','200-299','300-399','400-499','500-599','600-699','700-799','800-899','900-999'}
@attribute Source_in_Twitter {'yes','no'}
@attribute 'User_Friends_Counts' {'0-9','10-19','20-29','30-39','40-49','50-59','60-69','70-79','80-89','90-99','100-199','200-299','300-399','400-499','500-599','600-699','700-799','800-899','900-999','1000-1999','2000-2999','3000-3999','4000-4999','5000-5999','6000-6999','7000-7999','8000-8999','90000-99999','10000-99999'}
@attribute 'User_Followers_Count' {'0-9','10-19','20-29','30-39','40-49','50-59','60-69','70-79','80-89','90-99','100-199','200-299','300-399','400-499','500-599','600-699','700-799','800-899','900-999','1000-1999','2000-2999','3000-3999','4000-4999','5000-5999','6000-6999','7000-7999','8000-8999','9000-9999','10000-19999','20000-29999','30000-39999','40000-49999','50000-59999','60000-69999','70000-79999','80000-89999','90000-99999','100000-1999999'}
@attribute 'User_Created_at' {'2006-2008','2009-2011','2012-2014','2015-2017'}
@attribute 'User_Location' {'yes','no'}
@attribute 'User_Geo_Enabled' {'FALSE','TRUE'}
@attribute 'User_Default_Profile_Image' {'FALSE','TRUE'}
@attribute 'ReTweet' {'FALSE','TRUE'}
@attribute 'Account Suspender' {'TRUE','FALSE'}
@data


'700-799','TRUE','1000-1999','0-9','yes','500-599','800-899','2015-2017','no','FALSE','TRUE','TRUE','FALSE'
'20000-29999','FALSE','20000-29999','700-799','yes','200-299','30000-39999','2006-2008','yes','TRUE','FALSE','TRUE','FALSE'
'9000-9999','FALSE','20-29','0-9','yes','200-299','100-199','2009-2011','no','FALSE','FALSE','FALSE','TRUE'
'1000-1999','FALSE','0-9','0-9','yes','20-29','10-19','2009-2011','yes','FALSE','FALSE','FALSE','TRUE'
'2000-2999','FALSE','10-19','0-9','yes','20-29','20-29','2012-2014','no','FALSE','TRUE','FALSE','TRUE'
'2000-2999','FALSE','0-9','0-9','yes','0-9','0-9','2015-2017','no','FALSE','TRUE','FALSE','TRUE'
'1000-1999','FALSE','10-19','0-9','yes','0-9','0-9','2012-2014','no','FALSE','TRUE','FALSE','TRUE'
'3000-3999','FALSE','30-39','0-9','yes','40-49','20-29','2012-2014','no','FALSE','TRUE','FALSE','TRUE'
'2000-2999','FALSE','30-39','0-9','yes','200-299','200-299','2015-2017','no','FALSE','TRUE','FALSE','TRUE'
'2000-2999','FALSE','30-39','0-9','yes','0-9','10-19','2012-2014','no','FALSE','TRUE','FALSE','TRUE'
'1000-1999','FALSE','20-29','0-9','yes','30-39','20-29','2012-2014','no','FALSE','TRUE','FALSE','TRUE'
'3000-3999','FALSE','40-49','0-9','yes','0-9','20-29','2009-2011','no','FALSE','TRUE','FALSE','TRUE'
'1000-1999','FALSE','10-19','0-9','yes','0-9','20-29','2012-2014','no','FALSE','TRUE','FALSE','TRUE'
'2000-2999','FALSE','0-9','0-9','yes','0-9','10-19','2009-2011','no','FALSE','TRUE','FALSE','TRUE'
'2000-2999','FALSE','0-9','0-9','yes','0-9','10-19','2009-2011','no','FALSE','TRUE','FALSE','TRUE'
'30000-39999','FALSE','900-999','30-39','no','1000-1999','1000-1999','2012-2014','no','FALSE','TRUE','FALSE','FALSE'
'2000-2999','FALSE','10-19','0-9','yes','100-199','100-199','2012-2014','no','FALSE','TRUE','FALSE','TRUE'
'2000-2999','FALSE','10-19','0-9','yes','100-199','70-79','2012-2014','yes','FALSE','FALSE','FALSE','TRUE'
'100000-1999999','TRUE','0-9','80-89','no','400-499','10000-19999','2015-2017','no','FALSE','TRUE','FALSE','FALSE'
'3000-3999','FALSE','0-9','0-9','yes','0-9','20-29','2009-2011','no','FALSE','TRUE','FALSE','TRUE'
'30000-39999','FALSE','900-999','30-39','no','1000-1999','1000-1999','2012-2014','no','FALSE','TRUE','FALSE','FALSE'
'100000-1999999','TRUE','0-9','80-89','no','400-499','10000-19999','2015-2017','no','FALSE','TRUE','FALSE','FALSE'
'200-299','FALSE','100-199','0-9','yes','500-599','20-29','2015-2017','no','FALSE','TRUE','TRUE','FALSE'
'30000-39999','FALSE','10000-19999','0-9','yes','500-599','1000-1999','2012-2014','no','TRUE','TRUE','TRUE','FALSE'
'20000-29999','FALSE','2000-2999','80-89','yes','3000-3999','2000-2999','2012-2014','yes','TRUE','TRUE','TRUE','FALSE'
'2000-2999','FALSE','0-9','0-9','yes','20-29','10-19','2009-2011','yes','FALSE','TRUE','FALSE','TRUE'
'2000-2999','FALSE','0-9','0-9','yes','10-19','10-19','2009-2011','no','FALSE','TRUE','FALSE','TRUE'
'5000-5999','FALSE','6000-6999','0-9','yes','400-499','900-999','2012-2014','no','TRUE','FALSE','TRUE','FALSE'
'1000-1999','FALSE','30-39','0-9','yes','0-9','20-29','2012-2014','yes','TRUE','FALSE','FALSE','TRUE'
'20000-29999','FALSE','0-9','0-9','yes','2000-2999','1000-1999','2015-2017','yes','FALSE','TRUE','FALSE','TRUE'
'1000-1999','FALSE','0-9','0-9','yes','20-29','10-19','2009-2011','yes','FALSE','TRUE','FALSE','TRUE'
'1000-1999','FALSE','0-9','0-9','yes','2000-2999','1000-1999','2015-2017','no','TRUE','TRUE','FALSE','TRUE'
'0-99','FALSE','20-29','0-9','yes','80-89','0-9','2012-2014','yes','FALSE','TRUE','TRUE','FALSE'
'100000-1999999','FALSE','0-9','0-9','yes','200-299','1000-1999','2009-2011','no','FALSE','FALSE','FALSE','FALSE'
'10000-19999','FALSE','20000-29999','0-9','yes','300-399','400-499','2015-2017','no','TRUE','FALSE','TRUE','FALSE'
'4000-4999','TRUE','0-9','0-9','yes','40-49','10-19','2015-2017','yes','FALSE','TRUE','FALSE','FALSE'
'2000-2999','FALSE','0-9','0-9','yes','0-9','20-29','2012-2014','no','FALSE','TRUE','FALSE','FALSE'
'2000-2999','FALSE','0-9','0-9','yes','4000-4999','800-899','2015-2017','no','FALSE','TRUE','TRUE','TRUE'
'1000-1999','TRUE','0-9','0-9','yes','20-29','20-29','2015-2017','no','FALSE','TRUE','FALSE','FALSE'
'200-299','FALSE','100-199','0-9','yes','700-799','100-199','2015-2017','yes','FALSE','TRUE','TRUE','TRUE'
'1000-1999','TRUE','0-9','0-9','yes','10-19','0-9','2015-2017','no','FALSE','TRUE','FALSE','FALSE'
'3000-3999','TRUE','0-9','0-9','yes','0-9','10-19','2012-2014','no','FALSE','TRUE','FALSE','FALSE'
'2000-2999','TRUE','0-9','0-9','yes','0-9','10-19','2009-2011','no','FALSE','TRUE','FALSE','FALSE'
'2000-2999','TRUE','0-9','0-9','yes','0-9','10-19','2009-2011','no','FALSE','TRUE','FALSE','FALSE'
'3000-3999','FALSE','3000-3999','0-9','yes','1000-1999','200-299','2015-2017','no','FALSE','TRUE','TRUE','TRUE'
'2000-2999','TRUE','0-9','0-9','yes','0-9','20-29','2012-2014','yes','TRUE','FALSE','FALSE','FALSE'
'7000-7999','FALSE','10000-19999','10-19','yes','200-299','500-599','2015-2017','yes','FALSE','TRUE','TRUE','TRUE'
'1000-1999','TRUE','0-9','0-9','yes','30-39','10-19','2012-2014','no','FALSE','TRUE','FALSE','FALSE'
'4000-4999','TRUE','0-9','0-9','yes','2000-2999','300-399','2009-2011','yes','FALSE','TRUE','FALSE','FALSE'
'2000-2999','TRUE','0-9','0-9','yes','0-9','10-19','2009-2011','no','FALSE','TRUE','FALSE','FALSE'
'90000-99999','FALSE','70000-79999','100-199','yes','400-499','1000-1999','2009-2011','no','FALSE','TRUE','TRUE','TRUE'
'3000-3999','TRUE','0-9','0-9','yes','0-9','10-19','2009-2011','no','FALSE','TRUE','FALSE','FALSE'
'1000-1999','TRUE','0-9','0-9','yes','30-39','10-19','2012-2014','no','FALSE','TRUE','FALSE','FALSE'
'4000-4999','TRUE','50-59','0-9','yes','1000-1999','300-399','2009-2011','no','FALSE','TRUE','FALSE','FALSE'
'1000-1999','TRUE','0-9','0-9','yes','0-9','10-19','2012-2014','no','FALSE','TRUE','FALSE','FALSE'
'2000-2999','TRUE','0-9','0-9','yes','0-9','10-19','2012-2014','no','FALSE','TRUE','FALSE','FALSE'
'2000-2999','FALSE','0-9','0-9','yes','4000-4999','800-899','2015-2017','no','FALSE','TRUE','TRUE','TRUE'
'1000-1999','TRUE','0-9','0-9','yes','0-9','10-19','2012-2014','no','FALSE','FALSE','FALSE','FALSE'
'3000-3999','FALSE','3000-3999','0-9','yes','1000-1999','200-299','2015-2017','no','FALSE','TRUE','TRUE','TRUE'
'1000-1999','TRUE','0-9','0-9','yes','10-19','10-19','2009-2011','yes','FALSE','TRUE','FALSE','FALSE'
'10000-19999','FALSE','2000-2999','10-19','yes','400-499','800-899','2009-2011','yes','TRUE','FALSE','TRUE','FALSE'
'20000-29999','TRUE','70-79','0-9','yes','400-499','500-599','2009-2011','yes','TRUE','FALSE','FALSE','FALSE'
'20000-29999','FALSE','10000-19999','0-9','yes','200-299','400-499','2009-2011','yes','TRUE','FALSE','TRUE','FALSE'
'1000-1999','TRUE','0-9','0-9','yes','0-9','10-19','2012-2014','no','FALSE','TRUE','FALSE','FALSE'
'2000-2999','TRUE','0-9','0-9','yes','0-9','10-19','2009-2011','yes','FALSE','TRUE','FALSE','FALSE'
'8000-8999','FALSE','20000-29999','10-19','yes','1000-1999','200-299','2015-2017','yes','FALSE','TRUE','TRUE','TRUE'
'2000-2999','TRUE','0-9','0-9','yes','0-9','10-19','2009-2011','no','FALSE','TRUE','FALSE','FALSE'
'1000-1999','TRUE','0-9','0-9','yes','0-9','10-19','2012-2014','no','FALSE','TRUE','FALSE','FALSE'
'2000-2999','TRUE','0-9','0-9','yes','40-49','50-59','2012-2014','no','FALSE','TRUE','FALSE','FALSE'
'1000-1999','FALSE','9000-9999','0-9','yes','500-599','100-199','2015-2017','no','FALSE','TRUE','TRUE','TRUE'
'1000-1999','TRUE','0-9','0-9','yes','10-19','20-29','2009-2011','no','FALSE','TRUE','FALSE','FALSE'
'2000-2999','TRUE','0-9','0-9','yes','0-9','20-29','2009-2011','no','FALSE','TRUE','FALSE','FALSE'
'2000-2999','TRUE','0-9','0-9','yes','0-9','10-19','2012-2014','no','FALSE','TRUE','FALSE','FALSE'
'3000-3999','TRUE','0-9','0-9','yes','0-9','20-29','2012-2014','no','FALSE','TRUE','FALSE','FALSE'
'1000-1999','TRUE','0-9','0-9','yes','20-29','20-29','2015-2017','no','FALSE','TRUE','FALSE','FALSE'
'10000-19999','FALSE','20000-29999','100-199','yes','700-799','20000-29999','2009-2011','no','TRUE','FALSE','FALSE','FALSE'
'2000-2999','TRUE','0-9','0-9','yes','20-29','60-69','2009-2011','yes','FALSE','FALSE','FALSE','FALSE'
'1000-1999','TRUE','0-9','0-9','yes','0-9','20-29','2009-2011','no','FALSE','TRUE','FALSE','FALSE','TRUE'
'1000-1999','TRUE','0-9','0-9','yes','0-9','0-9','2012-2014','no','FALSE','TRUE','FALSE','FALSE'
'1000-1999','TRUE','70-79','0-9','yes','500-599','100-199','2009-2011','yes','FALSE','FALSE','FALSE','FALSE'
'1000-1999','TRUE','0-9','0-9','yes','0-9','0-9','2009-2011','no','FALSE','TRUE','FALSE','FALSE'
'1000-1999','TRUE','0-9','0-9','yes','50-59','10-19','2015-2017','yes','FALSE','TRUE','FALSE','FALSE'
'2000-2999','TRUE','0-9','0-9','yes','10-19','20-29','2012-2014','no','FALSE','TRUE','FALSE','FALSE'
'2000-2999','FALSE','6000-6999','600-699','yes','100-199','100000-1999999','2015-2017','no','FALSE','TRUE','FALSE','TRUE'
'9000-9999','TRUE','0-9','0-9','no','0-9','0-9','2015-2017','no','FALSE','TRUE','FALSE','FALSE'
'2000-2999','TRUE','0-9','0-9','yes','500-599','10-19','2009-2011','yes','FALSE','FALSE','FALSE','FALSE'
'2000-2999','TRUE','0-9','0-9','yes','10-19','10-19','2009-2011','no','FALSE','TRUE','FALSE','FALSE'
'2000-2999','TRUE','0-9','0-9','yes','30-39','30-39','2012-2014','no','FALSE','TRUE','FALSE','FALSE'
'30000-39999','FALSE','10000-19999','0-9','yes','500-599','1000-1999','2012-2014','no','TRUE','TRUE','FALSE','FALSE'
'4000-4999','TRUE','0-9','0-9','yes','100-199','50-59','2012-2014','yes','FALSE','FALSE','FALSE','FALSE'
'9000-9999','TRUE','0-9','0-9','no','0-9','0-9','2015-2017','no','FALSE','TRUE','FALSE','FALSE'
'1000-1999','FALSE','0-9','0-9','yes','20-29','10-19','2012-2014','no','FALSE','TRUE','FALSE','TRUE'
'2000-2999','FALSE','0-9','0-9','yes','100-199','0-9','2009-2011','no','FALSE','TRUE','FALSE','TRUE'
'2000-2999','FALSE','0-9','0-9','yes','0-9','20-29','2012-2014','yes','FALSE','TRUE','FALSE','TRUE'
'3000-3999','FALSE','0-9','0-9','yes','0-9','40-49','2009-2011','no','FALSE','TRUE','FALSE','TRUE'
'1000-1999','FALSE','0-9','0-9','yes','0-9','10-19','2012-2014','no','FALSE','TRUE','FALSE','TRUE'
'3000-3999','FALSE','4000-4999','0-9','yes','200-299','20-29','2015-2017','yes','FALSE','TRUE','TRUE','TRUE'
'9000-9999','FALSE','0-9','0-9','no','0-9','0-9','2015-2017','no','FALSE','TRUE','FALSE','TRUE'
'2000-2999','FALSE','10000-19999','0-9','yes','1000-1999','100-199','2015-2017','no','FALSE','TRUE','TRUE','TRUE'
'20000-29999','FALSE','6000-6999','0-9','yes','600-699','20-29','2009-2011','yes','FALSE','FALSE','FALSE','FALSE'
'30000-39999','FALSE','10000-19999','0-9','yes','100-199','200-299','2012-2014','no','TRUE','FALSE','FALSE','TRUE'
'3000-3999','FALSE','200-299','0-9','yes','100-199','70-79','2009-2011','yes','FALSE''FALSE','FALSE','TRUE'
'10000-19999','FALSE','500-599','0-9','yes','300-399','100-199','2009-2011','no','TRUE','FALSE','FALSE','TRUE'
'600-699','TRUE','7000-7999','0-9','yes','4000-4999','500-599','2012-2014','no','FALSE','TRUE','TRUE','FALSE'
'5000-5999','FALSE','200-299','0-9','yes','50-59','100-199','2009-2011','yes','TRUE','TRUE','FALSE','TRUE'
'2000-2999','FALSE','0-9','0-9','yes','100-199','80-89','2009-2011','yes','TRUE','FALSE','FALSE','TRUE'
'1000-1999','FALSE','0-9','0-9','yes','10-19','10-19','2012-2014','no','FALSE','TRUE','FALSE','TRUE'
'4000-4999','FALSE','0-9','0-9','yes','4000-4999','400-499','2015-2017','yes','FALSE','TRUE','FALSE','TRUE'
'1000-1999','FALSE','0-9','0-9','yes','0-9','20-29','2012-2014','no','FALSE','TRUE','FALSE','TRUE'
'1000-1999','FALSE','0-9','0-9','yes','0-9','10-19','2009-2011','no','FALSE','TRUE','FALSE','TRUE'
'9000-9999','FALSE','0-9','0-9','no','0-9','0-9','2015-2017','no','FALSE','TRUE','FALSE','TRUE'
'3000-3999','TRUE','3000-3999','0-9','yes','1000-1999','200-299','2015-2017','no','FALSE','TRUE','TRUE','FALSE'
'1000-1999','FALSE','20-29','0-9','yes','200-299','100-199','2009-2011','no','FALSE','FALSE','FALSE','TRUE'
'2000-2999','FALSE','0-9','0-9','yes','0-9','10-19','2009-2011','no','FALSE','TRUE','FALSE','TRUE'
'1000-1999','FALSE','0-9','0-9','yes','0-9','10-19','2015-2017','yes','FALSE','TRUE','FALSE','TRUE'
'2000-2999','FALSE','0-9','0-9','yes','0-9','0-9','2009-2011','no','FALSE','TRUE','FALSE','TRUE'
'90000-99999','TRUE','70000-79999','100-199','yes','400-499','1000-1999','2009-2011','no','FALSE','TRUE','TRUE','FALSE'
'2000-2999','FALSE','0-9','0-9','yes','0-9','10-19','2009-2011','no','FALSE','TRUE','FALSE','TRUE'
'2000-2999','FALSE','0-9','0-9','yes','0-9','20-29','2009-2011','no','FALSE','TRUE','FALSE','TRUE'
'9000-9999','FALSE','0-9','0-9','no','20-29','0-9','2015-2017','no','FALSE','TRUE','FALSE','TRUE'
'1000-1999','FALSE','0-9','0-9','yes','30-39','30-39','2012-2014','yes','FALSE','TRUE','FALSE','TRUE'
'6000-6999','FALSE','20000-29999','0-9','yes','700-799','100-199','2009-2011','yes','FALSE','FALSE','FALSE','FALSE'
'3000-3999','FALSE','0-9','0-9','yes','10-19','30-39','2012-2014','no','FALSE','TRUE','FALSE','TRUE'
'20000-29999','FALSE','20000-29999','10-19','yes','200-299','300-399','2015-2017','yes','FALSE','FALSE','TRUE','FALSE'
'9000-9999','FALSE','0-9','0-9','no','0-9','0-9','2015-2017','no','FALSE','TRUE','FALSE','TRUE'
'1000-1999','FALSE','10-19','0-9','yes','0-9','10-19','2012-2014','no','FALSE','FALSE','FALSE','TRUE'
'1000-1999','FALSE','0-9','0-9','yes','0-9','10-19','2009-2011','no','FALSE','TRUE','FALSE','TRUE'
'1000-1999','FALSE','3000-3999','0-9','yes','100-199','100-199','2009-2011','yes','TRUE','FALSE','FALSE','FALSE'
'9000-9999','FALSE','0-9','0-9','no','20-29','0-9','2015-2017','no','FALSE','TRUE','FALSE','TRUE'
'4000-4999','FALSE','0-9','0-9','yes','0-9','30-39','2012-2014','no','FALSE','TRUE','FALSE','TRUE'
'2000-2999','FALSE','0-9','0-9','yes','0-9','10-19','2009-2011','no','FALSE','TRUE','FALSE','TRUE'
'10000-19999','TRUE','9000-9999','0-9','yes','200-299','200-299','2012-2014','yes','TRUE','TRUE','TRUE','FALSE'
'2000-2999','FALSE','0-9','0-9','yes','0-9','10-19','2009-2011','yes','FALSE','TRUE','FALSE','TRUE'
'9000-9999','FALSE','0-9','0-9','no','0-9','0-9','2015-2017','no','FALSE','TRUE','FALSE','TRUE'
'4000-4999','FALSE','0-9','0-9','yes','0-9','30-39','2009-2011','no','FALSE','TRUE','FALSE','TRUE'
'2000-2999','FALSE','0-9','0-9','yes','10-19','0-9','2009-2011','no','FALSE','TRUE','FALSE','TRUE'
'2000-2999','FALSE','0-9','0-9','yes','0-9','40-49','2009-2011','no','FALSE','TRUE','FALSE','TRUE'
'10000-19999','TRUE','20000-29999','50-59','no','200-299','6000-6999','2015-2017','no','FALSE','TRUE','FALSE','FALSE'
'3000-3999','FALSE','0-9','0-9','yes','70-79','10-19','2012-2014','no','FALSE','TRUE','FALSE','TRUE'
'2000-2999','FALSE','0-9','0-9','yes','0-9','10-19','2009-2011','no','FALSE','TRUE','FALSE','TRUE'
'100000-1999999','TRUE','0-9','80-89','no','400-499','10000-19999','2015-2017','no','FALSE','TRUE','FALSE','FALSE'
'1000-1999','FALSE','0-9','0-9','yes','10-19','20-29','2012-2014','no','FALSE','TRUE','FALSE','TRUE'
'1000-1999','FALSE','0-9','0-9','yes','0-9','40-49','2015-2017','no','FALSE','TRUE','FALSE','TRUE'
'3000-3999','FALSE','20-29','0-9','yes','20-29','40-49','2012-2014','no','FALSE','FALSE','FALSE','TRUE'
'100000-1999999','TRUE','0-9','80-89','no','400-499','10000-19999','2015-2017','no','FALSE','TRUE','FALSE','FALSE'
'2000-2999','FALSE','0-9','0-9','yes','0-9','10-19','2009-2011','no','FALSE','TRUE','FALSE','TRUE'
'10000-19999','TRUE','0-9','20-29','no','90-99','100-199','2015-2017','no','FALSE','TRUE','FALSE','FALSE'
'2000-2999','FALSE','0-9','0-9','yes','0-9','20-29','2009-2011','no','FALSE','TRUE','FALSE','TRUE'
'30000-39999','FALSE','10000-19999','0-9','yes','400-499','400-499','2009-2011','yes','TRUE','FALSE','TRUE','FALSE'
'1000-1999','FALSE','0-9','0-9','yes','0-9','10-19','2009-2011','yes','FALSE','TRUE','FALSE','TRUE'
'3000-3999','FALSE','0-9','0-9','yes','0-9','20-29','2012-2014','no','FALSE','TRUE','FALSE','TRUE'
'1000-1999','FALSE','0-9','0-9','yes','40-49','10-19','2009-2011','yes','TRUE','TRUE','FALSE','TRUE'
'2000-2999','FALSE','0-9','0-9','yes','10-19','10-19','2012-2014','no','FALSE','TRUE','FALSE','TRUE'
'2000-2999','FALSE','0-9','0-9','yes','0-9','20-29','2012-2014','yes','FALSE','TRUE','FALSE','TRUE'
'100000-1999999','TRUE','0-9','100-199','no','300-399','30000-39999','2015-2017','no','FALSE','TRUE','FALSE','FALSE'
'1000-1999','FALSE','0-9','0-9','yes','0-9','0-9','2012-2014','no','FALSE','TRUE','FALSE','TRUE'
'100000-1999999','FALSE','3000-3999','30-39','yes','1000-1999','1000-1999','2009-2011','yes','TRUE','FALSE','TRUE','FALSE'
'2000-2999','FALSE','0-9','0-9','yes','50-59','50-59','2009-2011','yes','FALSE','FALSE','FALSE','TRUE'
'1000-1999','FALSE','40-49','0-9','yes','80-89','70-79','2009-2011','yes','TRUE','TRUE','TRUE','FALSE'
'100000-1999999','TRUE','0-9','100-199','no','300-399','30000-39999','2015-2017','no','FALSE','TRUE','FALSE','FALSE'
'100000-1999999','TRUE','10-19','40-49','no','800-899','7000-7999','2015-2017','no','FALSE','TRUE','FALSE','FALSE'
'70000-79999','TRUE','1000-1999','900-999','no','2000-2999','100000-1999999','2012-2014','no','FALSE','FALSE','FALSE','FALSE'
'100000-1999999','TRUE','10-19','40-49','no','800-899','7000-7999','2015-2017','no','FALSE','TRUE','FALSE','FALSE'
'2000-2999','FALSE','0-9','0-9','yes','100-199','20-29','2009-2011','no','FALSE','TRUE','FALSE','TRUE'
'3000-3999','FALSE','0-9','0-9','yes','10-19','30-39','2012-2014','no','FALSE','TRUE','FALSE','TRUE'
'100000-1999999','TRUE','10-19','40-49','no','800-899','7000-7999','2015-2017','no','FALSE','TRUE','FALSE','FALSE'
'4000-4999','TRUE','3000-3999','0-9','yes','800-899','100-199','2015-2017','no','FALSE','TRUE','TRUE','FALSE'
'1000-1999','FALSE','0-9','0-9','yes','30-39','30-39','2012-2014','no','FALSE','TRUE','FALSE','TRUE'
'1000-1999','FALSE','0-9','0-9','yes','0-9','10-19','2012-2014','no','FALSE','TRUE','FALSE','TRUE'
'1000-1999','FALSE','0-9','0-9','yes','10-19','0-9','2012-2014','no','FALSE','TRUE','FALSE','TRUE'
'1000-1999','TRUE','200-299','0-9','yes','3000-3999','200-299','2015-2017','yes','FALSE','TRUE','TRUE','FALSE'
'2000-2999','FALSE','0-9','0-9','yes','0-9','10-19','2012-2014','no','FALSE','TRUE','FALSE','TRUE'
'2000-2999','FALSE','0-9','0-9','yes','0-9','10-19','2012-2014','no','FALSE','FALSE','FALSE','TRUE'
'90000-99999','TRUE','0-9','400-499','no','900-999','70000-79999','2012-2014','no','FALSE','FALSE','FALSE','FALSE'
'3000-3999','FALSE','0-9','0-9','yes','100-199','400-499','2009-2011','yes','FALSE','FALSE','FALSE','TRUE'
'2000-2999','FALSE','0-9','0-9','yes','0-9','20-29','2009-2011','no','FALSE','TRUE','FALSE','TRUE'
'3000-3999','FALSE','20-29','0-9','yes','200-299','100-199','2012-2014','no','FALSE','FALSE','FALSE','TRUE'
'1000-1999','FALSE','0-9','0-9','yes','0-9','0-9','2009-2011','no','FALSE','TRUE','FALSE','TRUE'
'2000-2999','FALSE','0-9','0-9','yes','0-9','0-9','2012-2014','no','TRUE','TRUE','FALSE','TRUE'
'300-399','FALSE','0-9','0-9','yes','0-9','0-9','2015-2017','yes','FALSE','TRUE','FALSE','TRUE'
'0-99','FALSE','100-199','0-9','yes','50-59','10-19','2012-2014','yes','FALSE','FALSE','TRUE','FALSE'
'1000-1999','FALSE','0-9','0-9','yes','10-19','10-19','2015-2017','no','FALSE','TRUE','FALSE','TRUE'
'1000-1999','FALSE','0-9','0-9','yes','0-9','20-29','2009-2011','no','FALSE','TRUE','FALSE','TRUE'
'2000-2999','FALSE','0-9','0-9','yes','100-199','60-69','2012-2014','no','FALSE','TRUE','FALSE','TRUE'
'2000-2999','FALSE','0-9','0-9','yes','10-19','20-29','2009-2011','yes','TRUE','FALSE','FALSE','TRUE'
'2000-2999','FALSE','0-9','0-9','yes','0-9','20-29','2009-2011','no','FALSE','TRUE','FALSE','TRUE'
'2000-2999','TRUE','0-9','0-9','yes','4000-4999','800-899','2015-2017','no','FALSE','TRUE','TRUE','FALSE'
'10000-19999','FALSE','100-199','0-9','yes','800-899','600-699','2012-2014','yes','FALSE','FALSE','FALSE','TRUE'
'2000-2999','FALSE','0-9','0-9','yes','0-9','20-29','2009-2011','no','FALSE','TRUE','FALSE','TRUE'
'1000-1999','FALSE','0-9','0-9','yes','20-29','20-29','2012-2014','no','FALSE','TRUE','FALSE','TRUE'
'2000-2999','TRUE','2000-2999','0-9','yes','100-199','600-699','2015-2017','no','FALSE','FALSE','TRUE','FALSE'
'2000-2999','FALSE','0-9','0-9','yes','0-9','20-29','2009-2011','no','FALSE','TRUE','FALSE','TRUE'
'0-99','TRUE','0-9','0-9','yes','90-99','40-49','2015-2017','no','FALSE','TRUE','TRUE','FALSE'
'1000-1999','FALSE','0-9','0-9','yes','80-89','0-9','2015-2017','no','FALSE','TRUE','FALSE','TRUE'
'1000-1999','FALSE','0-9','0-9','yes','0-9','0-9','2009-2011','no','FALSE','TRUE','FALSE','TRUE'
'3000-3999','FALSE','10-19','0-9','yes','10-19','30-39','2009-2011','no','FALSE','TRUE','FALSE','TRUE'
'2000-2999','FALSE','50-59','0-9','yes','90-99','70-79','2015-2017','yes','FALSE','TRUE','FALSE','TRUE'
'1000-1999','FALSE','0-9','0-9','yes','20-29','20-29','2012-2014','yes','TRUE','FALSE','FALSE','TRUE'
'2000-2999','FALSE','0-9','0-9','yes','20-29','20-29','2012-2014','yes','FALSE','TRUE','FALSE','TRUE'
'3000-3999','FALSE','0-9','0-9','yes','0-9','10-19','2012-2014','no','FALSE','TRUE','FALSE','TRUE'
'2000-2999','FALSE','0-9','0-9','yes','20-29','10-19','2012-2014','no','FALSE','TRUE','FALSE','TRUE'
'1000-1999','FALSE','60-69','0-9','yes','100-199','30-39','2012-2014','no','FALSE','FALSE','FALSE','TRUE'
'4000-4999','FALSE','0-9','100-199','no','10000-99999','10000-19999','2012-2014','yes','FALSE','FALSE','FALSE','TRUE'
'3000-3999','FALSE','0-9','0-9','yes','60-69','20-29','2015-2017','no','FALSE','TRUE','FALSE','TRUE'
'800-899','TRUE','0-9','0-9','yes','400-499','20-29','2015-2017','yes','FALSE','TRUE','TRUE','FALSE'
'2000-2999','FALSE','0-9','0-9','yes','0-9','10-19','2012-2014','no','FALSE','TRUE','FALSE','TRUE'
'3000-3999','FALSE','3000-3999','0-9','yes','500-599','80-89','2009-2011','no','FALSE','TRUE','FALSE','FALSE'
'2000-2999','FALSE','0-9','0-9','yes','0-9','20-29','2012-2014','no','FALSE','TRUE','FALSE','TRUE'
'1000-1999','FALSE','10-19','0-9','yes','20-29','30-39','2012-2014','yes','FALSE','FALSE','FALSE','TRUE'
'2000-2999','FALSE','0-9','0-9','yes','0-9','20-29','2009-2011','no','FALSE','TRUE','FALSE','TRUE'
'1000-1999','FALSE','0-9','0-9','yes','0-9','0-9','2012-2014','no','FALSE','TRUE','FALSE','TRUE'
'1000-1999','FALSE','0-9','0-9','yes','0-9','10-19','2012-2014','no','FALSE','TRUE','FALSE','TRUE'
'1000-1999','FALSE','0-9','0-9','yes','0-9','10-19','2009-2011','yes','FALSE','FALSE','FALSE','TRUE'
'30000-39999','FALSE','20000-29999','0-9','yes','700-799','1000-1999','2012-2014','no','TRUE','FALSE','TRUE','FALSE'
'1000-1999','FALSE','0-9','0-9','yes','0-9','10-19','2012-2014','no','FALSE','TRUE','FALSE','TRUE'
'2000-2999','FALSE','0-9','0-9','yes','0-9','10-19','2009-2011','no','TRUE','FALSE','FALSE','TRUE'
'2000-2999','FALSE','0-9','0-9','yes','10-19','10-19','2012-2014','no','FALSE','TRUE','FALSE','TRUE'
'1000-1999','FALSE','0-9','0-9','yes','0-9','10-19','2009-2011','no','FALSE','TRUE','FALSE','TRUE'
'1000-1999','FALSE','0-9','0-9','yes','0-9','0-9','2015-2017','no','FALSE','TRUE','FALSE','TRUE'
'900-999','FALSE','2000-2999','0-9','yes','300-399','100-199','2015-2017','yes','FALSE','TRUE','FALSE','FALSE'
'8000-8999','TRUE','1000-1999','10-19','no','1000-1999','6000-6999','2012-2014','no','FALSE','FALSE','FALSE','FALSE'
'2000-2999','FALSE','0-9','0-9','yes','20-29','20-29','2009-2011','no','FALSE','FALSE','FALSE','TRUE'
'2000-2999','FALSE','60-69','0-9','yes','100-199','60-69','2009-2011','no','FALSE','TRUE','FALSE','TRUE'
'1000-1999','FALSE','0-9','0-9','yes','10-19','20-29','2009-2011','no','FALSE','TRUE','FALSE','TRUE'
'2000-2999','FALSE','0-9','0-9','yes','0-9','10-19','2009-2011','no','FALSE','FALSE','FALSE','TRUE'
'1000-1999','FALSE','0-9','0-9','yes','0-9','20-29','2012-2014','no','FALSE','TRUE','FALSE','TRUE'
'2000-2999','FALSE','3000-3999','0-9','yes','10-19','10-19','2012-2014','no','TRUE','TRUE','FALSE','TRUE'
'2000-2999','FALSE','0-9','0-9','yes','0-9','10-19','2012-2014','no','FALSE','TRUE','FALSE','TRUE'
'1000-1999','FALSE','0-9','0-9','yes','20-29','20-29','2009-2011','no','FALSE','TRUE','FALSE','TRUE'
'100000-1999999','TRUE','10-19','100-199','no','700-799','20000-29999','2015-2017','no','FALSE','TRUE','FALSE','FALSE'
'30000-39999','TRUE','10000-19999','0-9','yes','5000-5999','400-499','2015-2017','yes','FALSE','TRUE','TRUE','FALSE'
'20000-29999','FALSE','10000-19999','10-19','yes','400-499','200-299','2012-2014','yes','TRUE','FALSE','TRUE','FALSE'
'2000-2999','FALSE','0-9','0-9','yes','0-9','10-19','2009-2011','yes','FALSE','TRUE','FALSE','TRUE'
'1000-1999','FALSE','0-9','0-9','yes','0-9','10-19','2009-2011','yes','FALSE','FALSE','FALSE','TRUE'
'3000-3999','FALSE','0-9','0-9','yes','20-29','30-39','2009-2011','no','FALSE','TRUE','FALSE','TRUE'
'8000-8999','FALSE','500-599','10-19','yes','1000-1999','400-499','2009-2011','no','TRUE','FALSE','FALSE','TRUE'
'200-299','TRUE','300-399','0-9','yes','200-299','40-49','2015-2017','yes','FALSE','FALSE','TRUE','FALSE'
'2000-2999','FALSE','0-9','0-9','yes','20-29','20-29','2012-2014','no','FALSE','TRUE','FALSE','TRUE'
'1000-1999','FALSE','0-9','0-9','yes','40-49','20-29','2012-2014','no','FALSE','TRUE','FALSE','TRUE'
'1000-1999','FALSE','0-9','0-9','yes','0-9','0-9','2009-2011','no','FALSE','TRUE','FALSE','TRUE'
'1000-1999','FALSE','0-9','0-9','yes','0-9','0-9','2012-2014','no','FALSE','TRUE','FALSE','TRUE'
'700-799','TRUE','2000-2999','0-9','yes','800-899','200-299','2015-2017','no','FALSE','TRUE','TRUE','FALSE'
'2000-2999','FALSE','1000-1999','0-9','yes','100-199','100-199','2015-2017','yes','FALSE','TRUE','TRUE','FALSE'
'3000-3999','FALSE','0-9','0-9','yes','50-59','40-49','2012-2014','no','FALSE','TRUE','FALSE','TRUE'
'100000-1999999','TRUE','0-9','100-199','no','300-399','30000-39999','2015-2017','no','FALSE','TRUE','FALSE','FALSE'
'1000-1999','FALSE','40-49','0-9','yes','80-89','30-39','2012-2014','no','FALSE','FALSE','FALSE','TRUE'
'2000-2999','TRUE','50-59','10-19','yes','1000-1999','900-999','2015-2017','no','FALSE','TRUE','TRUE','FALSE'
'1000-1999','FALSE','0-9','0-9','yes','10-19','10-19','2012-2014','no','FALSE','TRUE','FALSE','TRUE'
'2000-2999','FALSE','0-9','0-9','yes','0-9','30-39','2012-2014','no','FALSE','TRUE','FALSE','TRUE'
'100000-1999999','TRUE','0-9','100-199','no','300-399','30000-39999','2015-2017','no','FALSE','TRUE','FALSE','FALSE'
'1000-1999','FALSE','0-9','0-9','yes','10-19','20-29','2009-2011','yes','TRUE','TRUE','FALSE','TRUE'
'100-199','TRUE','30-39','0-9','yes','300-399','90-99','2015-2017','yes','FALSE','TRUE','TRUE','FALSE'
'3000-3999','FALSE','0-9','0-9','yes','100-199','60-69','2009-2011','yes','TRUE','FALSE','FALSE','TRUE'
'2000-2999','FALSE','0-9','0-9','yes','0-9','10-19','2012-2014','no','FALSE','TRUE','FALSE','TRUE'
'1000-1999','FALSE','0-9','0-9','yes','0-9','10-19','2012-2014','no','FALSE','TRUE','FALSE','TRUE'
'1000-1999','FALSE','0-9','0-9','yes','0-9','10-19','2009-2011','no','FALSE','FALSE','FALSE','TRUE'
'4000-4999','TRUE','0-9','0-9','no','0-9','1000-1999','2015-2017','no','FALSE','TRUE','FALSE','FALSE'
'900-999','TRUE','300-399','0-9','yes','90-99','50-59','2015-2017','no','FALSE','TRUE','TRUE','FALSE'
'1000-1999','FALSE','0-9','0-9','yes','0-9','10-19','2009-2011','no','FALSE','TRUE','FALSE','TRUE'
'3000-3999','FALSE','0-9','0-9','yes','0-9','30-39','2009-2011','yes','TRUE','TRUE','FALSE','TRUE'
'2000-2999','FALSE','0-9','0-9','yes','0-9','30-39','2009-2011','no','FALSE','TRUE','FALSE','TRUE'
'1000-1999','FALSE','0-9','0-9','yes','80-89','10-19','2012-2014','no','FALSE','TRUE','FALSE','TRUE'
'7000-7999','TRUE','0-9','0-9','no','0-9','2000-2999','2015-2017','no','FALSE','FALSE','FALSE','FALSE'
'2000-2999','FALSE','0-9','0-9','yes','10-19','20-29','2012-2014','yes','FALSE','TRUE','FALSE','TRUE'
'2000-2999','FALSE','0-9','0-9','yes','10-19','10-19','2012-2014','no','FALSE','TRUE','FALSE','FALSE'
'100000-1999999','FALSE','500-599','10-19','yes','3000-3999','4000-4999','2009-2011','yes','TRUE','FALSE','TRUE','FALSE'
'4000-4999','FALSE','0-9','0-9','yes','0-9','30-39','2012-2014','no','FALSE','TRUE','FALSE','TRUE'
'2000-2999','TRUE','0-9','0-9','yes','4000-4999','800-899','2015-2017','no','FALSE','TRUE','TRUE','FALSE'
'20000-29999','FALSE','1000-1999','10-19','yes','2000-2999','900-999','2012-2014','yes','TRUE','TRUE','FALSE','FALSE'
'1000-1999','FALSE','0-9','0-9','yes','10-19','0-9','2015-2017','no','FALSE','TRUE','FALSE','TRUE'
'4000-4999','FALSE','0-9','0-9','yes','0-9','30-39','2009-2011','no','FALSE','TRUE','FALSE','TRUE'
'10000-19999','FALSE','10000-19999','0-9','yes','300-399','200-299','2009-2011','yes','TRUE','FALSE','FALSE','TRUE'
'1000-1999','FALSE','0-9','0-9','yes','10-19','10-19','2009-2011','no','FALSE','TRUE','FALSE','TRUE'
'10000-19999','FALSE','10000-19999','20-29','no','200-299','300-399','2009-2011','yes','FALSE','TRUE','FALSE','FALSE'
'2000-2999','FALSE','0-9','0-9','yes','0-9','0-9','2009-2011','no','FALSE','TRUE','FALSE','TRUE'
'2000-2999','FALSE','0-9','0-9','yes','20-29','20-29','2012-2014','no','FALSE','TRUE','FALSE','TRUE'
'6000-6999','TRUE','0-9','0-9','no','0-9','600-699','2015-2017','no','FALSE','TRUE','FALSE','FALSE'
'3000-3999','FALSE','0-9','0-9','yes','0-9','20-29','2009-2011','no','FALSE','TRUE','FALSE','TRUE'
'2000-2999','FALSE','0-9','0-9','yes','0-9','10-19','2009-2011','no','FALSE','TRUE','FALSE','TRUE'
'1000-1999','FALSE','0-9','0-9','yes','60-69','30-39','2012-2014','yes','TRUE','TRUE','FALSE','TRUE'
'700-799','TRUE','1000-1999','0-9','yes','500-599','800-899','2015-2017','no','FALSE','TRUE','TRUE','FALSE'
'20000-29999','FALSE','20000-29999','700-799','yes','200-299','30000-39999','2006-2008','yes','TRUE','FALSE','TRUE','FALSE'
'9000-9999','FALSE','20-29','0-9','yes','200-299','100-199','2009-2011','no','FALSE','FALSE','FALSE','TRUE'
'1000-1999','FALSE','0-9','0-9','yes','20-29','10-19','2009-2011','yes','FALSE','FALSE','FALSE','TRUE'
'2000-2999','FALSE','10-19','0-9','yes','20-29','20-29','2012-2014','no','FALSE','TRUE','FALSE','TRUE'
'2000-2999','FALSE','0-9','0-9','yes','0-9','0-9','2015-2017','no','FALSE','TRUE','FALSE','TRUE'
'1000-1999','FALSE','10-19','0-9','yes','0-9','0-9','2012-2014','no','FALSE','TRUE','FALSE','TRUE'
'3000-3999','FALSE','30-39','0-9','yes','40-49','20-29','2012-2014','no','FALSE','TRUE','FALSE','TRUE'
'2000-2999','FALSE','30-39','0-9','yes','200-299','200-299','2015-2017','no','FALSE','TRUE','FALSE','TRUE'
'2000-2999','FALSE','30-39','0-9','yes','0-9','10-19','2012-2014','no','FALSE','TRUE','FALSE','TRUE'
'1000-1999','FALSE','20-29','0-9','yes','30-39','20-29','2012-2014','no','FALSE','TRUE','FALSE','TRUE'
'3000-3999','FALSE','40-49','0-9','yes','0-9','20-29','2009-2011','no','FALSE','TRUE','FALSE','TRUE'
'1000-1999','FALSE','10-19','0-9','yes','0-9','20-29','2012-2014','no','FALSE','TRUE','FALSE','TRUE'
'2000-2999','FALSE','0-9','0-9','yes','0-9','10-19','2009-2011','no','FALSE','TRUE','FALSE','TRUE'
'2000-2999','FALSE','0-9','0-9','yes','0-9','10-19','2009-2011','no','FALSE','TRUE','FALSE','TRUE'
'30000-39999','FALSE','900-999','30-39','no','1000-1999','1000-1999','2012-2014','no','FALSE','TRUE','FALSE','FALSE'
'2000-2999','FALSE','10-19','0-9','yes','100-199','100-199','2012-2014','no','FALSE','TRUE','FALSE','TRUE'
'2000-2999','FALSE','10-19','0-9','yes','100-199','70-79','2012-2014','yes','FALSE','FALSE','FALSE','TRUE'
'100000-1999999','TRUE','0-9','80-89','no','400-499','10000-19999','2015-2017','no','FALSE','TRUE','FALSE','FALSE'
'3000-3999','FALSE','0-9','0-9','yes','0-9','20-29','2009-2011','no','FALSE','TRUE','FALSE','TRUE'
'30000-39999','FALSE','900-999','30-39','no','1000-1999','1000-1999','2012-2014','no','FALSE','TRUE','FALSE','FALSE'
'100000-1999999','TRUE','0-9','80-89','no','400-499','10000-19999','2015-2017','no','FALSE','TRUE','FALSE','FALSE'
'200-299','FALSE','100-199','0-9','yes','500-599','20-29','2015-2017','no','FALSE','TRUE','TRUE','FALSE'
'30000-39999','FALSE','10000-19999','0-9','yes','500-599','1000-1999','2012-2014','no','TRUE','TRUE','TRUE','FALSE'
'20000-29999','FALSE','2000-2999','80-89','yes','3000-3999','2000-2999','2012-2014','yes','TRUE','TRUE','TRUE','FALSE'
'2000-2999','FALSE','0-9','0-9','yes','20-29','10-19','2009-2011','yes','FALSE','TRUE','FALSE','TRUE'
'2000-2999','FALSE','0-9','0-9','yes','10-19','10-19','2009-2011','no','FALSE','TRUE','FALSE','TRUE'
'5000-5999','FALSE','6000-6999','0-9','yes','400-499','900-999','2012-2014','no','TRUE','FALSE','TRUE','FALSE'
'1000-1999','FALSE','30-39','0-9','yes','0-9','20-29','2012-2014','yes','TRUE','FALSE','FALSE','TRUE'
'20000-29999','FALSE','0-9','0-9','yes','2000-2999','1000-1999','2015-2017','yes','FALSE','TRUE','FALSE','TRUE'
'1000-1999','FALSE','0-9','0-9','yes','20-29','10-19','2009-2011','yes','FALSE','TRUE','FALSE','TRUE'
'1000-1999','FALSE','0-9','0-9','yes','2000-2999','1000-1999','2015-2017','no','TRUE','TRUE','FALSE','TRUE'
'0-99','FALSE','20-29','0-9','yes','80-89','0-9','2012-2014','yes','FALSE','TRUE','TRUE','FALSE'
'100000-1999999','FALSE','0-9','0-9','yes','200-299','1000-1999','2009-2011','no','FALSE','FALSE','FALSE','FALSE'
'10000-19999','FALSE','20000-29999','0-9','yes','300-399','400-499','2015-2017','no','TRUE','FALSE','TRUE','FALSE'
'4000-4999','TRUE','0-9','0-9','yes','40-49','10-19','2015-2017','yes','FALSE','TRUE','FALSE','FALSE'
'2000-2999','FALSE','0-9','0-9','yes','0-9','20-29','2012-2014','no','FALSE','TRUE','FALSE','FALSE'
'2000-2999','FALSE','0-9','0-9','yes','4000-4999','800-899','2015-2017','no','FALSE','TRUE','TRUE','TRUE'
'1000-1999','TRUE','0-9','0-9','yes','20-29','20-29','2015-2017','no','FALSE','TRUE','FALSE','FALSE'
'200-299','FALSE','100-199','0-9','yes','700-799','100-199','2015-2017','yes','FALSE','TRUE','TRUE','TRUE'
'1000-1999','TRUE','0-9','0-9','yes','10-19','0-9','2015-2017','no','FALSE','TRUE','FALSE','FALSE'
'3000-3999','TRUE','0-9','0-9','yes','0-9','10-19','2012-2014','no','FALSE','TRUE','FALSE','FALSE'
'2000-2999','TRUE','0-9','0-9','yes','0-9','10-19','2009-2011','no','FALSE','TRUE','FALSE','FALSE'
'2000-2999','TRUE','0-9','0-9','yes','0-9','10-19','2009-2011','no','FALSE','TRUE','FALSE','FALSE'
'3000-3999','FALSE','3000-3999','0-9','yes','1000-1999','200-299','2015-2017','no','FALSE','TRUE','TRUE','TRUE'
'2000-2999','TRUE','0-9','0-9','yes','0-9','20-29','2012-2014','yes','TRUE','FALSE','FALSE','FALSE'
'7000-7999','FALSE','10000-19999','10-19','yes','200-299','500-599','2015-2017','yes','FALSE','TRUE','TRUE','TRUE'
'1000-1999','TRUE','0-9','0-9','yes','30-39','10-19','2012-2014','no','FALSE','TRUE','FALSE','FALSE'
'4000-4999','TRUE','0-9','0-9','yes','2000-2999','300-399','2009-2011','yes','FALSE','TRUE','FALSE','FALSE'
'2000-2999','TRUE','0-9','0-9','yes','0-9','10-19','2009-2011','no','FALSE','TRUE','FALSE','FALSE'
'90000-99999','FALSE','70000-79999','100-199','yes','400-499','1000-1999','2009-2011','no','FALSE','TRUE','TRUE','TRUE'
'3000-3999','TRUE','0-9','0-9','yes','0-9','10-19','2009-2011','no','FALSE','TRUE','FALSE','FALSE'
'1000-1999','TRUE','0-9','0-9','yes','30-39','10-19','2012-2014','no','FALSE','TRUE','FALSE','FALSE'
'4000-4999','TRUE','50-59','0-9','yes','1000-1999','300-399','2009-2011','no','FALSE','TRUE','FALSE','FALSE'
'1000-1999','TRUE','0-9','0-9','yes','0-9','10-19','2012-2014','no','FALSE','TRUE','FALSE','FALSE'
'2000-2999','TRUE','0-9','0-9','yes','0-9','10-19','2012-2014','no','FALSE','TRUE','FALSE','FALSE'
'2000-2999','FALSE','0-9','0-9','yes','4000-4999','800-899','2015-2017','no','FALSE','TRUE','TRUE','TRUE'
'1000-1999','TRUE','0-9','0-9','yes','0-9','10-19','2012-2014','no','FALSE','FALSE','FALSE','FALSE'
'3000-3999','FALSE','3000-3999','0-9','yes','1000-1999','200-299','2015-2017','no','FALSE','TRUE','TRUE','TRUE'
'1000-1999','TRUE','0-9','0-9','yes','10-19','10-19','2009-2011','yes','FALSE','TRUE','FALSE','FALSE'
'10000-19999','FALSE','2000-2999','10-19','yes','400-499','800-899','2009-2011','yes','TRUE','FALSE','TRUE','FALSE'
'20000-29999','TRUE','70-79','0-9','yes','400-499','500-599','2009-2011','yes','TRUE','FALSE','FALSE','FALSE'
'20000-29999','FALSE','10000-19999','0-9','yes','200-299','400-499','2009-2011','yes','TRUE','FALSE','TRUE','FALSE'
'1000-1999','TRUE','0-9','0-9','yes','0-9','10-19','2012-2014','no','FALSE','TRUE','FALSE','FALSE'
'2000-2999','TRUE','0-9','0-9','yes','0-9','10-19','2009-2011','yes','FALSE','TRUE','FALSE','FALSE'
'8000-8999','FALSE','20000-29999','10-19','yes','1000-1999','200-299','2015-2017','yes','FALSE','TRUE','TRUE','TRUE'
'2000-2999','TRUE','0-9','0-9','yes','0-9','10-19','2009-2011','no','FALSE','TRUE','FALSE','FALSE'
'1000-1999','TRUE','0-9','0-9','yes','0-9','10-19','2012-2014','no','FALSE','TRUE','FALSE','FALSE'
'2000-2999','TRUE','0-9','0-9','yes','40-49','50-59','2012-2014','no','FALSE','TRUE','FALSE','FALSE'
'1000-1999','FALSE','9000-9999','0-9','yes','500-599','100-199','2015-2017','no','FALSE','TRUE','TRUE','TRUE'
'1000-1999','TRUE','0-9','0-9','yes','10-19','20-29','2009-2011','no','FALSE','TRUE','FALSE','FALSE'
'2000-2999','TRUE','0-9','0-9','yes','0-9','20-29','2009-2011','no','FALSE','TRUE','FALSE','FALSE'
'2000-2999','TRUE','0-9','0-9','yes','0-9','10-19','2012-2014','no','FALSE','TRUE','FALSE','FALSE'
'3000-3999','TRUE','0-9','0-9','yes','0-9','20-29','2012-2014','no','FALSE','TRUE','FALSE','FALSE'
'1000-1999','TRUE','0-9','0-9','yes','20-29','20-29','2015-2017','no','FALSE','TRUE','FALSE','FALSE'
'10000-19999','FALSE','20000-29999','100-199','yes','700-799','20000-29999','2009-2011','no','TRUE','FALSE','FALSE','FALSE'
'2000-2999','TRUE','0-9','0-9','yes','20-29','60-69','2009-2011','yes','FALSE','FALSE','FALSE','FALSE'
'1000-1999','TRUE','0-9','0-9','yes','0-9','20-29','2009-2011','no','FALSE','TRUE','FALSE','FALSE','TRUE'
'1000-1999','TRUE','0-9','0-9','yes','0-9','0-9','2012-2014','no','FALSE','TRUE','FALSE','FALSE'
'1000-1999','TRUE','70-79','0-9','yes','500-599','100-199','2009-2011','yes','FALSE','FALSE','FALSE','FALSE'
'1000-1999','TRUE','0-9','0-9','yes','0-9','0-9','2009-2011','no','FALSE','TRUE','FALSE','FALSE'
'1000-1999','TRUE','0-9','0-9','yes','50-59','10-19','2015-2017','yes','FALSE','TRUE','FALSE','FALSE'
'2000-2999','TRUE','0-9','0-9','yes','10-19','20-29','2012-2014','no','FALSE','TRUE','FALSE','FALSE'
'2000-2999','FALSE','6000-6999','600-699','yes','100-199','100000-1999999','2015-2017','no','FALSE','TRUE','FALSE','TRUE'
'9000-9999','TRUE','0-9','0-9','no','0-9','0-9','2015-2017','no','FALSE','TRUE','FALSE','FALSE'
'2000-2999','TRUE','0-9','0-9','yes','500-599','10-19','2009-2011','yes','FALSE','FALSE','FALSE','FALSE'
'2000-2999','TRUE','0-9','0-9','yes','10-19','10-19','2009-2011','no','FALSE','TRUE','FALSE','FALSE'
'2000-2999','TRUE','0-9','0-9','yes','30-39','30-39','2012-2014','no','FALSE','TRUE','FALSE','FALSE'
'30000-39999','FALSE','10000-19999','0-9','yes','500-599','1000-1999','2012-2014','no','TRUE','TRUE','FALSE','FALSE'
'4000-4999','TRUE','0-9','0-9','yes','100-199','50-59','2012-2014','yes','FALSE','FALSE','FALSE','FALSE'
'9000-9999','TRUE','0-9','0-9','no','0-9','0-9','2015-2017','no','FALSE','TRUE','FALSE','FALSE'
'1000-1999','FALSE','0-9','0-9','yes','20-29','10-19','2012-2014','no','FALSE','TRUE','FALSE','TRUE'
'2000-2999','FALSE','0-9','0-9','yes','100-199','0-9','2009-2011','no','FALSE','TRUE','FALSE','TRUE'
'2000-2999','FALSE','0-9','0-9','yes','0-9','20-29','2012-2014','yes','FALSE','TRUE','FALSE','TRUE'
'3000-3999','FALSE','0-9','0-9','yes','0-9','40-49','2009-2011','no','FALSE','TRUE','FALSE','TRUE'
'1000-1999','FALSE','0-9','0-9','yes','0-9','10-19','2012-2014','no','FALSE','TRUE','FALSE','TRUE'
'3000-3999','FALSE','4000-4999','0-9','yes','200-299','20-29','2015-2017','yes','FALSE','TRUE','TRUE','TRUE'
'9000-9999','FALSE','0-9','0-9','no','0-9','0-9','2015-2017','no','FALSE','TRUE','FALSE','TRUE'
'2000-2999','FALSE','10000-19999','0-9','yes','1000-1999','100-199','2015-2017','no','FALSE','TRUE','TRUE','TRUE'
'20000-29999','FALSE','6000-6999','0-9','yes','600-699','20-29','2009-2011','yes','FALSE','FALSE','FALSE','FALSE'
'30000-39999','FALSE','10000-19999','0-9','yes','100-199','200-299','2012-2014','no','TRUE','FALSE','FALSE','TRUE'
'3000-3999','FALSE','200-299','0-9','yes','100-199','70-79','2009-2011','yes','FALSE''FALSE','FALSE','TRUE'
'10000-19999','FALSE','500-599','0-9','yes','300-399','100-199','2009-2011','no','TRUE','FALSE','FALSE','TRUE'
'600-699','TRUE','7000-7999','0-9','yes','4000-4999','500-599','2012-2014','no','FALSE','TRUE','TRUE','FALSE'
'5000-5999','FALSE','200-299','0-9','yes','50-59','100-199','2009-2011','yes','TRUE','TRUE','FALSE','TRUE'
'2000-2999','FALSE','0-9','0-9','yes','100-199','80-89','2009-2011','yes','TRUE','FALSE','FALSE','TRUE'
'1000-1999','FALSE','0-9','0-9','yes','10-19','10-19','2012-2014','no','FALSE','TRUE','FALSE','TRUE'
'4000-4999','FALSE','0-9','0-9','yes','4000-4999','400-499','2015-2017','yes','FALSE','TRUE','FALSE','TRUE'
'1000-1999','FALSE','0-9','0-9','yes','0-9','20-29','2012-2014','no','FALSE','TRUE','FALSE','TRUE'
'1000-1999','FALSE','0-9','0-9','yes','0-9','10-19','2009-2011','no','FALSE','TRUE','FALSE','TRUE'
'9000-9999','FALSE','0-9','0-9','no','0-9','0-9','2015-2017','no','FALSE','TRUE','FALSE','TRUE'
'3000-3999','TRUE','3000-3999','0-9','yes','1000-1999','200-299','2015-2017','no','FALSE','TRUE','TRUE','FALSE'
'1000-1999','FALSE','20-29','0-9','yes','200-299','100-199','2009-2011','no','FALSE','FALSE','FALSE','TRUE'
'2000-2999','FALSE','0-9','0-9','yes','0-9','10-19','2009-2011','no','FALSE','TRUE','FALSE','TRUE'
'1000-1999','FALSE','0-9','0-9','yes','0-9','10-19','2015-2017','yes','FALSE','TRUE','FALSE','TRUE'
'2000-2999','FALSE','0-9','0-9','yes','0-9','0-9','2009-2011','no','FALSE','TRUE','FALSE','TRUE'
'90000-99999','TRUE','70000-79999','100-199','yes','400-499','1000-1999','2009-2011','no','FALSE','TRUE','TRUE','FALSE'
'2000-2999','FALSE','0-9','0-9','yes','0-9','10-19','2009-2011','no','FALSE','TRUE','FALSE','TRUE'
'2000-2999','FALSE','0-9','0-9','yes','0-9','20-29','2009-2011','no','FALSE','TRUE','FALSE','TRUE'
'9000-9999','FALSE','0-9','0-9','no','20-29','0-9','2015-2017','no','FALSE','TRUE','FALSE','TRUE'
'1000-1999','FALSE','0-9','0-9','yes','30-39','30-39','2012-2014','yes','FALSE','TRUE','FALSE','TRUE'
'6000-6999','FALSE','20000-29999','0-9','yes','700-799','100-199','2009-2011','yes','FALSE','FALSE','FALSE','FALSE'
'3000-3999','FALSE','0-9','0-9','yes','10-19','30-39','2012-2014','no','FALSE','TRUE','FALSE','TRUE'
'20000-29999','FALSE','20000-29999','10-19','yes','200-299','300-399','2015-2017','yes','FALSE','FALSE','TRUE','FALSE'
'9000-9999','FALSE','0-9','0-9','no','0-9','0-9','2015-2017','no','FALSE','TRUE','FALSE','TRUE'
'1000-1999','FALSE','10-19','0-9','yes','0-9','10-19','2012-2014','no','FALSE','FALSE','FALSE','TRUE'
'1000-1999','FALSE','0-9','0-9','yes','0-9','10-19','2009-2011','no','FALSE','TRUE','FALSE','TRUE'
'1000-1999','FALSE','3000-3999','0-9','yes','100-199','100-199','2009-2011','yes','TRUE','FALSE','FALSE','FALSE'
'9000-9999','FALSE','0-9','0-9','no','20-29','0-9','2015-2017','no','FALSE','TRUE','FALSE','TRUE'
'4000-4999','FALSE','0-9','0-9','yes','0-9','30-39','2012-2014','no','FALSE','TRUE','FALSE','TRUE'
'2000-2999','FALSE','0-9','0-9','yes','0-9','10-19','2009-2011','no','FALSE','TRUE','FALSE','TRUE'
'10000-19999','TRUE','9000-9999','0-9','yes','200-299','200-299','2012-2014','yes','TRUE','TRUE','TRUE','FALSE'
'2000-2999','FALSE','0-9','0-9','yes','0-9','10-19','2009-2011','yes','FALSE','TRUE','FALSE','TRUE'
'9000-9999','FALSE','0-9','0-9','no','0-9','0-9','2015-2017','no','FALSE','TRUE','FALSE','TRUE'
'4000-4999','FALSE','0-9','0-9','yes','0-9','30-39','2009-2011','no','FALSE','TRUE','FALSE','TRUE'
'2000-2999','FALSE','0-9','0-9','yes','10-19','0-9','2009-2011','no','FALSE','TRUE','FALSE','TRUE'
'2000-2999','FALSE','0-9','0-9','yes','0-9','40-49','2009-2011','no','FALSE','TRUE','FALSE','TRUE'
'10000-19999','TRUE','20000-29999','50-59','no','200-299','6000-6999','2015-2017','no','FALSE','TRUE','FALSE','FALSE'
'3000-3999','FALSE','0-9','0-9','yes','70-79','10-19','2012-2014','no','FALSE','TRUE','FALSE','TRUE'
'2000-2999','FALSE','0-9','0-9','yes','0-9','10-19','2009-2011','no','FALSE','TRUE','FALSE','TRUE'
'100000-1999999','TRUE','0-9','80-89','no','400-499','10000-19999','2015-2017','no','FALSE','TRUE','FALSE','FALSE'
'1000-1999','FALSE','0-9','0-9','yes','10-19','20-29','2012-2014','no','FALSE','TRUE','FALSE','TRUE'
'1000-1999','FALSE','0-9','0-9','yes','0-9','40-49','2015-2017','no','FALSE','TRUE','FALSE','TRUE'
'3000-3999','FALSE','20-29','0-9','yes','20-29','40-49','2012-2014','no','FALSE','FALSE','FALSE','TRUE'
'100000-1999999','TRUE','0-9','80-89','no','400-499','10000-19999','2015-2017','no','FALSE','TRUE','FALSE','FALSE'
'2000-2999','FALSE','0-9','0-9','yes','0-9','10-19','2009-2011','no','FALSE','TRUE','FALSE','TRUE'
'10000-19999','TRUE','0-9','20-29','no','90-99','100-199','2015-2017','no','FALSE','TRUE','FALSE','FALSE'
'2000-2999','FALSE','0-9','0-9','yes','0-9','20-29','2009-2011','no','FALSE','TRUE','FALSE','TRUE'
'30000-39999','FALSE','10000-19999','0-9','yes','400-499','400-499','2009-2011','yes','TRUE','FALSE','TRUE','FALSE'
'1000-1999','FALSE','0-9','0-9','yes','0-9','10-19','2009-2011','yes','FALSE','TRUE','FALSE','TRUE'
'3000-3999','FALSE','0-9','0-9','yes','0-9','20-29','2012-2014','no','FALSE','TRUE','FALSE','TRUE'
'1000-1999','FALSE','0-9','0-9','yes','40-49','10-19','2009-2011','yes','TRUE','TRUE','FALSE','TRUE'
'2000-2999','FALSE','0-9','0-9','yes','10-19','10-19','2012-2014','no','FALSE','TRUE','FALSE','TRUE'
'2000-2999','FALSE','0-9','0-9','yes','0-9','20-29','2012-2014','yes','FALSE','TRUE','FALSE','TRUE'
'100000-1999999','TRUE','0-9','100-199','no','300-399','30000-39999','2015-2017','no','FALSE','TRUE','FALSE','FALSE'
'1000-1999','FALSE','0-9','0-9','yes','0-9','0-9','2012-2014','no','FALSE','TRUE','FALSE','TRUE'
'100000-1999999','FALSE','3000-3999','30-39','yes','1000-1999','1000-1999','2009-2011','yes','TRUE','FALSE','TRUE','FALSE'
'2000-2999','FALSE','0-9','0-9','yes','50-59','50-59','2009-2011','yes','FALSE','FALSE','FALSE','TRUE'
'1000-1999','FALSE','40-49','0-9','yes','80-89','70-79','2009-2011','yes','TRUE','TRUE','TRUE','FALSE'
'100000-1999999','TRUE','0-9','100-199','no','300-399','30000-39999','2015-2017','no','FALSE','TRUE','FALSE','FALSE'
'100000-1999999','TRUE','10-19','40-49','no','800-899','7000-7999','2015-2017','no','FALSE','TRUE','FALSE','FALSE'
'70000-79999','TRUE','1000-1999','900-999','no','2000-2999','100000-1999999','2012-2014','no','FALSE','FALSE','FALSE','FALSE'
'100000-1999999','TRUE','10-19','40-49','no','800-899','7000-7999','2015-2017','no','FALSE','TRUE','FALSE','FALSE'
'2000-2999','FALSE','0-9','0-9','yes','100-199','20-29','2009-2011','no','FALSE','TRUE','FALSE','TRUE'
'3000-3999','FALSE','0-9','0-9','yes','10-19','30-39','2012-2014','no','FALSE','TRUE','FALSE','TRUE'
'100000-1999999','TRUE','10-19','40-49','no','800-899','7000-7999','2015-2017','no','FALSE','TRUE','FALSE','FALSE'
'4000-4999','TRUE','3000-3999','0-9','yes','800-899','100-199','2015-2017','no','FALSE','TRUE','TRUE','FALSE'
'1000-1999','FALSE','0-9','0-9','yes','30-39','30-39','2012-2014','no','FALSE','TRUE','FALSE','TRUE'
'1000-1999','FALSE','0-9','0-9','yes','0-9','10-19','2012-2014','no','FALSE','TRUE','FALSE','TRUE'
'1000-1999','FALSE','0-9','0-9','yes','10-19','0-9','2012-2014','no','FALSE','TRUE','FALSE','TRUE'
'1000-1999','TRUE','200-299','0-9','yes','3000-3999','200-299','2015-2017','yes','FALSE','TRUE','TRUE','FALSE'
'2000-2999','FALSE','0-9','0-9','yes','0-9','10-19','2012-2014','no','FALSE','TRUE','FALSE','TRUE'
'2000-2999','FALSE','0-9','0-9','yes','0-9','10-19','2012-2014','no','FALSE','FALSE','FALSE','TRUE'
'90000-99999','TRUE','0-9','400-499','no','900-999','70000-79999','2012-2014','no','FALSE','FALSE','FALSE','FALSE'
'3000-3999','FALSE','0-9','0-9','yes','100-199','400-499','2009-2011','yes','FALSE','FALSE','FALSE','TRUE'
'2000-2999','FALSE','0-9','0-9','yes','0-9','20-29','2009-2011','no','FALSE','TRUE','FALSE','TRUE'
'3000-3999','FALSE','20-29','0-9','yes','200-299','100-199','2012-2014','no','FALSE','FALSE','FALSE','TRUE'
'1000-1999','FALSE','0-9','0-9','yes','0-9','0-9','2009-2011','no','FALSE','TRUE','FALSE','TRUE'
'2000-2999','FALSE','0-9','0-9','yes','0-9','0-9','2012-2014','no','TRUE','TRUE','FALSE','TRUE'
'300-399','FALSE','0-9','0-9','yes','0-9','0-9','2015-2017','yes','FALSE','TRUE','FALSE','TRUE'
'0-99','FALSE','100-199','0-9','yes','50-59','10-19','2012-2014','yes','FALSE','FALSE','TRUE','FALSE'
'1000-1999','FALSE','0-9','0-9','yes','10-19','10-19','2015-2017','no','FALSE','TRUE','FALSE','TRUE'
'1000-1999','FALSE','0-9','0-9','yes','0-9','20-29','2009-2011','no','FALSE','TRUE','FALSE','TRUE'
'2000-2999','FALSE','0-9','0-9','yes','100-199','60-69','2012-2014','no','FALSE','TRUE','FALSE','TRUE'
'2000-2999','FALSE','0-9','0-9','yes','10-19','20-29','2009-2011','yes','TRUE','FALSE','FALSE','TRUE'
'2000-2999','FALSE','0-9','0-9','yes','0-9','20-29','2009-2011','no','FALSE','TRUE','FALSE','TRUE'
'2000-2999','TRUE','0-9','0-9','yes','4000-4999','800-899','2015-2017','no','FALSE','TRUE','TRUE','FALSE'
'10000-19999','FALSE','100-199','0-9','yes','800-899','600-699','2012-2014','yes','FALSE','FALSE','FALSE','TRUE'
'2000-2999','FALSE','0-9','0-9','yes','0-9','20-29','2009-2011','no','FALSE','TRUE','FALSE','TRUE'
'1000-1999','FALSE','0-9','0-9','yes','20-29','20-29','2012-2014','no','FALSE','TRUE','FALSE','TRUE'
'2000-2999','TRUE','2000-2999','0-9','yes','100-199','600-699','2015-2017','no','FALSE','FALSE','TRUE','FALSE'
'2000-2999','FALSE','0-9','0-9','yes','0-9','20-29','2009-2011','no','FALSE','TRUE','FALSE','TRUE'
'0-99','TRUE','0-9','0-9','yes','90-99','40-49','2015-2017','no','FALSE','TRUE','TRUE','FALSE'
'1000-1999','FALSE','0-9','0-9','yes','80-89','0-9','2015-2017','no','FALSE','TRUE','FALSE','TRUE'
'1000-1999','FALSE','0-9','0-9','yes','0-9','0-9','2009-2011','no','FALSE','TRUE','FALSE','TRUE'
'3000-3999','FALSE','10-19','0-9','yes','10-19','30-39','2009-2011','no','FALSE','TRUE','FALSE','TRUE'
'2000-2999','FALSE','50-59','0-9','yes','90-99','70-79','2015-2017','yes','FALSE','TRUE','FALSE','TRUE'
'1000-1999','FALSE','0-9','0-9','yes','20-29','20-29','2012-2014','yes','TRUE','FALSE','FALSE','TRUE'
'2000-2999','FALSE','0-9','0-9','yes','20-29','20-29','2012-2014','yes','FALSE','TRUE','FALSE','TRUE'
'3000-3999','FALSE','0-9','0-9','yes','0-9','10-19','2012-2014','no','FALSE','TRUE','FALSE','TRUE'
'2000-2999','FALSE','0-9','0-9','yes','20-29','10-19','2012-2014','no','FALSE','TRUE','FALSE','TRUE'
'1000-1999','FALSE','60-69','0-9','yes','100-199','30-39','2012-2014','no','FALSE','FALSE','FALSE','TRUE'
'4000-4999','FALSE','0-9','100-199','no','10000-99999','10000-19999','2012-2014','yes','FALSE','FALSE','FALSE','TRUE'
'3000-3999','FALSE','0-9','0-9','yes','60-69','20-29','2015-2017','no','FALSE','TRUE','FALSE','TRUE'
'800-899','TRUE','0-9','0-9','yes','400-499','20-29','2015-2017','yes','FALSE','TRUE','TRUE','FALSE'
'2000-2999','FALSE','0-9','0-9','yes','0-9','10-19','2012-2014','no','FALSE','TRUE','FALSE','TRUE'
'3000-3999','FALSE','3000-3999','0-9','yes','500-599','80-89','2009-2011','no','FALSE','TRUE','FALSE','FALSE'
'2000-2999','FALSE','0-9','0-9','yes','0-9','20-29','2012-2014','no','FALSE','TRUE','FALSE','TRUE'
'1000-1999','FALSE','10-19','0-9','yes','20-29','30-39','2012-2014','yes','FALSE','FALSE','FALSE','TRUE'
'2000-2999','FALSE','0-9','0-9','yes','0-9','20-29','2009-2011','no','FALSE','TRUE','FALSE','TRUE'
'1000-1999','FALSE','0-9','0-9','yes','0-9','0-9','2012-2014','no','FALSE','TRUE','FALSE','TRUE'
'1000-1999','FALSE','0-9','0-9','yes','0-9','10-19','2012-2014','no','FALSE','TRUE','FALSE','TRUE'
'1000-1999','FALSE','0-9','0-9','yes','0-9','10-19','2009-2011','yes','FALSE','FALSE','FALSE','TRUE'
'30000-39999','FALSE','20000-29999','0-9','yes','700-799','1000-1999','2012-2014','no','TRUE','FALSE','TRUE','FALSE'
'1000-1999','FALSE','0-9','0-9','yes','0-9','10-19','2012-2014','no','FALSE','TRUE','FALSE','TRUE'
'2000-2999','FALSE','0-9','0-9','yes','0-9','10-19','2009-2011','no','TRUE','FALSE','FALSE','TRUE'
'2000-2999','FALSE','0-9','0-9','yes','10-19','10-19','2012-2014','no','FALSE','TRUE','FALSE','TRUE'
'1000-1999','FALSE','0-9','0-9','yes','0-9','10-19','2009-2011','no','FALSE','TRUE','FALSE','TRUE'
'1000-1999','FALSE','0-9','0-9','yes','0-9','0-9','2015-2017','no','FALSE','TRUE','FALSE','TRUE'
'900-999','FALSE','2000-2999','0-9','yes','300-399','100-199','2015-2017','yes','FALSE','TRUE','FALSE','FALSE'
'8000-8999','TRUE','1000-1999','10-19','no','1000-1999','6000-6999','2012-2014','no','FALSE','FALSE','FALSE','FALSE'
'2000-2999','FALSE','0-9','0-9','yes','20-29','20-29','2009-2011','no','FALSE','FALSE','FALSE','TRUE'
'2000-2999','FALSE','60-69','0-9','yes','100-199','60-69','2009-2011','no','FALSE','TRUE','FALSE','TRUE'
'1000-1999','FALSE','0-9','0-9','yes','10-19','20-29','2009-2011','no','FALSE','TRUE','FALSE','TRUE'
'2000-2999','FALSE','0-9','0-9','yes','0-9','10-19','2009-2011','no','FALSE','FALSE','FALSE','TRUE'
'1000-1999','FALSE','0-9','0-9','yes','0-9','20-29','2012-2014','no','FALSE','TRUE','FALSE','TRUE'
'2000-2999','FALSE','3000-3999','0-9','yes','10-19','10-19','2012-2014','no','TRUE','TRUE','FALSE','TRUE'
'2000-2999','FALSE','0-9','0-9','yes','0-9','10-19','2012-2014','no','FALSE','TRUE','FALSE','TRUE'
'1000-1999','FALSE','0-9','0-9','yes','20-29','20-29','2009-2011','no','FALSE','TRUE','FALSE','TRUE'
'100000-1999999','TRUE','10-19','100-199','no','700-799','20000-29999','2015-2017','no','FALSE','TRUE','FALSE','FALSE'
'30000-39999','TRUE','10000-19999','0-9','yes','5000-5999','400-499','2015-2017','yes','FALSE','TRUE','TRUE','FALSE'
'20000-29999','FALSE','10000-19999','10-19','yes','400-499','200-299','2012-2014','yes','TRUE','FALSE','TRUE','FALSE'
'2000-2999','FALSE','0-9','0-9','yes','0-9','10-19','2009-2011','yes','FALSE','TRUE','FALSE','TRUE'
'1000-1999','FALSE','0-9','0-9','yes','0-9','10-19','2009-2011','yes','FALSE','FALSE','FALSE','TRUE'
'3000-3999','FALSE','0-9','0-9','yes','20-29','30-39','2009-2011','no','FALSE','TRUE','FALSE','TRUE'
'8000-8999','FALSE','500-599','10-19','yes','1000-1999','400-499','2009-2011','no','TRUE','FALSE','FALSE','TRUE'
'200-299','TRUE','300-399','0-9','yes','200-299','40-49','2015-2017','yes','FALSE','FALSE','TRUE','FALSE'
'2000-2999','FALSE','0-9','0-9','yes','20-29','20-29','2012-2014','no','FALSE','TRUE','FALSE','TRUE'
'1000-1999','FALSE','0-9','0-9','yes','40-49','20-29','2012-2014','no','FALSE','TRUE','FALSE','TRUE'
'1000-1999','FALSE','0-9','0-9','yes','0-9','0-9','2009-2011','no','FALSE','TRUE','FALSE','TRUE'
'1000-1999','FALSE','0-9','0-9','yes','0-9','0-9','2012-2014','no','FALSE','TRUE','FALSE','TRUE'
'700-799','TRUE','2000-2999','0-9','yes','800-899','200-299','2015-2017','no','FALSE','TRUE','TRUE','FALSE'
'2000-2999','FALSE','1000-1999','0-9','yes','100-199','100-199','2015-2017','yes','FALSE','TRUE','TRUE','FALSE'
'3000-3999','FALSE','0-9','0-9','yes','50-59','40-49','2012-2014','no','FALSE','TRUE','FALSE','TRUE'
'100000-1999999','TRUE','0-9','100-199','no','300-399','30000-39999','2015-2017','no','FALSE','TRUE','FALSE','FALSE'
'1000-1999','FALSE','40-49','0-9','yes','80-89','30-39','2012-2014','no','FALSE','FALSE','FALSE','TRUE'
'2000-2999','TRUE','50-59','10-19','yes','1000-1999','900-999','2015-2017','no','FALSE','TRUE','TRUE','FALSE'
'1000-1999','FALSE','0-9','0-9','yes','10-19','10-19','2012-2014','no','FALSE','TRUE','FALSE','TRUE'
'2000-2999','FALSE','0-9','0-9','yes','0-9','30-39','2012-2014','no','FALSE','TRUE','FALSE','TRUE'
'100000-1999999','TRUE','0-9','100-199','no','300-399','30000-39999','2015-2017','no','FALSE','TRUE','FALSE','FALSE'
'1000-1999','FALSE','0-9','0-9','yes','10-19','20-29','2009-2011','yes','TRUE','TRUE','FALSE','TRUE'
'100-199','TRUE','30-39','0-9','yes','300-399','90-99','2015-2017','yes','FALSE','TRUE','TRUE','FALSE'
'3000-3999','FALSE','0-9','0-9','yes','100-199','60-69','2009-2011','yes','TRUE','FALSE','FALSE','TRUE'
'2000-2999','FALSE','0-9','0-9','yes','0-9','10-19','2012-2014','no','FALSE','TRUE','FALSE','TRUE'
'1000-1999','FALSE','0-9','0-9','yes','0-9','10-19','2012-2014','no','FALSE','TRUE','FALSE','TRUE'
'1000-1999','FALSE','0-9','0-9','yes','0-9','10-19','2009-2011','no','FALSE','FALSE','FALSE','TRUE'
'4000-4999','TRUE','0-9','0-9','no','0-9','1000-1999','2015-2017','no','FALSE','TRUE','FALSE','FALSE'
'900-999','TRUE','300-399','0-9','yes','90-99','50-59','2015-2017','no','FALSE','TRUE','TRUE','FALSE'
'1000-1999','FALSE','0-9','0-9','yes','0-9','10-19','2009-2011','no','FALSE','TRUE','FALSE','TRUE'
'3000-3999','FALSE','0-9','0-9','yes','0-9','30-39','2009-2011','yes','TRUE','TRUE','FALSE','TRUE'
'2000-2999','FALSE','0-9','0-9','yes','0-9','30-39','2009-2011','no','FALSE','TRUE','FALSE','TRUE'
'1000-1999','FALSE','0-9','0-9','yes','80-89','10-19','2012-2014','no','FALSE','TRUE','FALSE','TRUE'
'7000-7999','TRUE','0-9','0-9','no','0-9','2000-2999','2015-2017','no','FALSE','FALSE','FALSE','FALSE'
'2000-2999','FALSE','0-9','0-9','yes','10-19','20-29','2012-2014','yes','FALSE','TRUE','FALSE','TRUE'
'2000-2999','FALSE','0-9','0-9','yes','10-19','10-19','2012-2014','no','FALSE','TRUE','FALSE','FALSE'
'100000-1999999','FALSE','500-599','10-19','yes','3000-3999','4000-4999','2009-2011','yes','TRUE','FALSE','TRUE','FALSE'
'4000-4999','FALSE','0-9','0-9','yes','0-9','30-39','2012-2014','no','FALSE','TRUE','FALSE','TRUE'
'2000-2999','TRUE','0-9','0-9','yes','4000-4999','800-899','2015-2017','no','FALSE','TRUE','TRUE','FALSE'
'20000-29999','FALSE','1000-1999','10-19','yes','2000-2999','900-999','2012-2014','yes','TRUE','TRUE','FALSE','FALSE'
'1000-1999','FALSE','0-9','0-9','yes','10-19','0-9','2015-2017','no','FALSE','TRUE','FALSE','TRUE'
'4000-4999','FALSE','0-9','0-9','yes','0-9','30-39','2009-2011','no','FALSE','TRUE','FALSE','TRUE'
'10000-19999','FALSE','10000-19999','0-9','yes','300-399','200-299','2009-2011','yes','TRUE','FALSE','FALSE','TRUE'
'1000-1999','FALSE','0-9','0-9','yes','10-19','10-19','2009-2011','no','FALSE','TRUE','FALSE','TRUE'
'10000-19999','FALSE','10000-19999','20-29','no','200-299','300-399','2009-2011','yes','FALSE','TRUE','FALSE','FALSE'
'2000-2999','FALSE','0-9','0-9','yes','0-9','0-9','2009-2011','no','FALSE','TRUE','FALSE','TRUE'
'2000-2999','FALSE','0-9','0-9','yes','20-29','20-29','2012-2014','no','FALSE','TRUE','FALSE','TRUE'
'6000-6999','TRUE','0-9','0-9','no','0-9','600-699','2015-2017','no','FALSE','TRUE','FALSE','FALSE'
'3000-3999','FALSE','0-9','0-9','yes','0-9','20-29','2009-2011','no','FALSE','TRUE','FALSE','TRUE'
'2000-2999','FALSE','0-9','0-9','yes','0-9','10-19','2009-2011','no','FALSE','TRUE','FALSE','TRUE'
'1000-1999','FALSE','0-9','0-9','yes','60-69','30-39','2012-2014','yes','TRUE','TRUE','FALSE','TRUE'
'700-799','TRUE','1000-1999','0-9','yes','500-599','800-899','2015-2017','no','FALSE','TRUE','TRUE','FALSE'
'20000-29999','FALSE','20000-29999','700-799','yes','200-299','30000-39999','2006-2008','yes','TRUE','FALSE','TRUE','FALSE'
'9000-9999','FALSE','20-29','0-9','yes','200-299','100-199','2009-2011','no','FALSE','FALSE','FALSE','TRUE'
'1000-1999','FALSE','0-9','0-9','yes','20-29','10-19','2009-2011','yes','FALSE','FALSE','FALSE','TRUE'
'2000-2999','FALSE','10-19','0-9','yes','20-29','20-29','2012-2014','no','FALSE','TRUE','FALSE','TRUE'
'2000-2999','FALSE','0-9','0-9','yes','0-9','0-9','2015-2017','no','FALSE','TRUE','FALSE','TRUE'
'1000-1999','FALSE','10-19','0-9','yes','0-9','0-9','2012-2014','no','FALSE','TRUE','FALSE','TRUE'
'3000-3999','FALSE','30-39','0-9','yes','40-49','20-29','2012-2014','no','FALSE','TRUE','FALSE','TRUE'
'2000-2999','FALSE','30-39','0-9','yes','200-299','200-299','2015-2017','no','FALSE','TRUE','FALSE','TRUE'
'2000-2999','FALSE','30-39','0-9','yes','0-9','10-19','2012-2014','no','FALSE','TRUE','FALSE','TRUE'
'1000-1999','FALSE','20-29','0-9','yes','30-39','20-29','2012-2014','no','FALSE','TRUE','FALSE','TRUE'
'3000-3999','FALSE','40-49','0-9','yes','0-9','20-29','2009-2011','no','FALSE','TRUE','FALSE','TRUE'
'1000-1999','FALSE','10-19','0-9','yes','0-9','20-29','2012-2014','no','FALSE','TRUE','FALSE','TRUE'
'2000-2999','FALSE','0-9','0-9','yes','0-9','10-19','2009-2011','no','FALSE','TRUE','FALSE','TRUE'
'2000-2999','FALSE','0-9','0-9','yes','0-9','10-19','2009-2011','no','FALSE','TRUE','FALSE','TRUE'
'30000-39999','FALSE','900-999','30-39','no','1000-1999','1000-1999','2012-2014','no','FALSE','TRUE','FALSE','FALSE'
'2000-2999','FALSE','10-19','0-9','yes','100-199','100-199','2012-2014','no','FALSE','TRUE','FALSE','TRUE'
'2000-2999','FALSE','10-19','0-9','yes','100-199','70-79','2012-2014','yes','FALSE','FALSE','FALSE','TRUE'
'100000-1999999','TRUE','0-9','80-89','no','400-499','10000-19999','2015-2017','no','FALSE','TRUE','FALSE','FALSE'
'3000-3999','FALSE','0-9','0-9','yes','0-9','20-29','2009-2011','no','FALSE','TRUE','FALSE','TRUE'
'30000-39999','FALSE','900-999','30-39','no','1000-1999','1000-1999','2012-2014','no','FALSE','TRUE','FALSE','FALSE'
'100000-1999999','TRUE','0-9','80-89','no','400-499','10000-19999','2015-2017','no','FALSE','TRUE','FALSE','FALSE'
'200-299','FALSE','100-199','0-9','yes','500-599','20-29','2015-2017','no','FALSE','TRUE','TRUE','FALSE'
'30000-39999','FALSE','10000-19999','0-9','yes','500-599','1000-1999','2012-2014','no','TRUE','TRUE','TRUE','FALSE'
'20000-29999','FALSE','2000-2999','80-89','yes','3000-3999','2000-2999','2012-2014','yes','TRUE','TRUE','TRUE','FALSE'
'2000-2999','FALSE','0-9','0-9','yes','20-29','10-19','2009-2011','yes','FALSE','TRUE','FALSE','TRUE'
'2000-2999','FALSE','0-9','0-9','yes','10-19','10-19','2009-2011','no','FALSE','TRUE','FALSE','TRUE'
'5000-5999','FALSE','6000-6999','0-9','yes','400-499','900-999','2012-2014','no','TRUE','FALSE','TRUE','FALSE'
'1000-1999','FALSE','30-39','0-9','yes','0-9','20-29','2012-2014','yes','TRUE','FALSE','FALSE','TRUE'
'20000-29999','FALSE','0-9','0-9','yes','2000-2999','1000-1999','2015-2017','yes','FALSE','TRUE','FALSE','TRUE'
'1000-1999','FALSE','0-9','0-9','yes','20-29','10-19','2009-2011','yes','FALSE','TRUE','FALSE','TRUE'
'1000-1999','FALSE','0-9','0-9','yes','2000-2999','1000-1999','2015-2017','no','TRUE','TRUE','FALSE','TRUE'
'0-99','FALSE','20-29','0-9','yes','80-89','0-9','2012-2014','yes','FALSE','TRUE','TRUE','FALSE'
'100000-1999999','FALSE','0-9','0-9','yes','200-299','1000-1999','2009-2011','no','FALSE','FALSE','FALSE','FALSE'
'10000-19999','FALSE','20000-29999','0-9','yes','300-399','400-499','2015-2017','no','TRUE','FALSE','TRUE','FALSE'
'4000-4999','TRUE','0-9','0-9','yes','40-49','10-19','2015-2017','yes','FALSE','TRUE','FALSE','FALSE'
'2000-2999','FALSE','0-9','0-9','yes','0-9','20-29','2012-2014','no','FALSE','TRUE','FALSE','FALSE'
'2000-2999','FALSE','0-9','0-9','yes','4000-4999','800-899','2015-2017','no','FALSE','TRUE','TRUE','TRUE'
'1000-1999','TRUE','0-9','0-9','yes','20-29','20-29','2015-2017','no','FALSE','TRUE','FALSE','FALSE'
'200-299','FALSE','100-199','0-9','yes','700-799','100-199','2015-2017','yes','FALSE','TRUE','TRUE','TRUE'
'1000-1999','TRUE','0-9','0-9','yes','10-19','0-9','2015-2017','no','FALSE','TRUE','FALSE','FALSE'
'3000-3999','TRUE','0-9','0-9','yes','0-9','10-19','2012-2014','no','FALSE','TRUE','FALSE','FALSE'
'2000-2999','TRUE','0-9','0-9','yes','0-9','10-19','2009-2011','no','FALSE','TRUE','FALSE','FALSE'
'2000-2999','TRUE','0-9','0-9','yes','0-9','10-19','2009-2011','no','FALSE','TRUE','FALSE','FALSE'
'3000-3999','FALSE','3000-3999','0-9','yes','1000-1999','200-299','2015-2017','no','FALSE','TRUE','TRUE','TRUE'
'2000-2999','TRUE','0-9','0-9','yes','0-9','20-29','2012-2014','yes','TRUE','FALSE','FALSE','FALSE'
'7000-7999','FALSE','10000-19999','10-19','yes','200-299','500-599','2015-2017','yes','FALSE','TRUE','TRUE','TRUE'
'1000-1999','TRUE','0-9','0-9','yes','30-39','10-19','2012-2014','no','FALSE','TRUE','FALSE','FALSE'
'4000-4999','TRUE','0-9','0-9','yes','2000-2999','300-399','2009-2011','yes','FALSE','TRUE','FALSE','FALSE'
'2000-2999','TRUE','0-9','0-9','yes','0-9','10-19','2009-2011','no','FALSE','TRUE','FALSE','FALSE'
'90000-99999','FALSE','70000-79999','100-199','yes','400-499','1000-1999','2009-2011','no','FALSE','TRUE','TRUE','TRUE'
'3000-3999','TRUE','0-9','0-9','yes','0-9','10-19','2009-2011','no','FALSE','TRUE','FALSE','FALSE'
'1000-1999','TRUE','0-9','0-9','yes','30-39','10-19','2012-2014','no','FALSE','TRUE','FALSE','FALSE'
'4000-4999','TRUE','50-59','0-9','yes','1000-1999','300-399','2009-2011','no','FALSE','TRUE','FALSE','FALSE'
'1000-1999','TRUE','0-9','0-9','yes','0-9','10-19','2012-2014','no','FALSE','TRUE','FALSE','FALSE'
'2000-2999','TRUE','0-9','0-9','yes','0-9','10-19','2012-2014','no','FALSE','TRUE','FALSE','FALSE'
'2000-2999','FALSE','0-9','0-9','yes','4000-4999','800-899','2015-2017','no','FALSE','TRUE','TRUE','TRUE'
'1000-1999','TRUE','0-9','0-9','yes','0-9','10-19','2012-2014','no','FALSE','FALSE','FALSE','FALSE'
'3000-3999','FALSE','3000-3999','0-9','yes','1000-1999','200-299','2015-2017','no','FALSE','TRUE','TRUE','TRUE'
'1000-1999','TRUE','0-9','0-9','yes','10-19','10-19','2009-2011','yes','FALSE','TRUE','FALSE','FALSE'
'10000-19999','FALSE','2000-2999','10-19','yes','400-499','800-899','2009-2011','yes','TRUE','FALSE','TRUE','FALSE'
'20000-29999','TRUE','70-79','0-9','yes','400-499','500-599','2009-2011','yes','TRUE','FALSE','FALSE','FALSE'
'20000-29999','FALSE','10000-19999','0-9','yes','200-299','400-499','2009-2011','yes','TRUE','FALSE','TRUE','FALSE'
'1000-1999','TRUE','0-9','0-9','yes','0-9','10-19','2012-2014','no','FALSE','TRUE','FALSE','FALSE'
'2000-2999','TRUE','0-9','0-9','yes','0-9','10-19','2009-2011','yes','FALSE','TRUE','FALSE','FALSE'
'8000-8999','FALSE','20000-29999','10-19','yes','1000-1999','200-299','2015-2017','yes','FALSE','TRUE','TRUE','TRUE'
'2000-2999','TRUE','0-9','0-9','yes','0-9','10-19','2009-2011','no','FALSE','TRUE','FALSE','FALSE'
'1000-1999','TRUE','0-9','0-9','yes','0-9','10-19','2012-2014','no','FALSE','TRUE','FALSE','FALSE'
'2000-2999','TRUE','0-9','0-9','yes','40-49','50-59','2012-2014','no','FALSE','TRUE','FALSE','FALSE'
'1000-1999','FALSE','9000-9999','0-9','yes','500-599','100-199','2015-2017','no','FALSE','TRUE','TRUE','TRUE'
'1000-1999','TRUE','0-9','0-9','yes','10-19','20-29','2009-2011','no','FALSE','TRUE','FALSE','FALSE'
'2000-2999','TRUE','0-9','0-9','yes','0-9','20-29','2009-2011','no','FALSE','TRUE','FALSE','FALSE'
'2000-2999','TRUE','0-9','0-9','yes','0-9','10-19','2012-2014','no','FALSE','TRUE','FALSE','FALSE'
'3000-3999','TRUE','0-9','0-9','yes','0-9','20-29','2012-2014','no','FALSE','TRUE','FALSE','FALSE'
'1000-1999','TRUE','0-9','0-9','yes','20-29','20-29','2015-2017','no','FALSE','TRUE','FALSE','FALSE'
'10000-19999','FALSE','20000-29999','100-199','yes','700-799','20000-29999','2009-2011','no','TRUE','FALSE','FALSE','FALSE'
'2000-2999','TRUE','0-9','0-9','yes','20-29','60-69','2009-2011','yes','FALSE','FALSE','FALSE','FALSE'
'1000-1999','TRUE','0-9','0-9','yes','0-9','20-29','2009-2011','no','FALSE','TRUE','FALSE','FALSE','TRUE'
'1000-1999','TRUE','0-9','0-9','yes','0-9','0-9','2012-2014','no','FALSE','TRUE','FALSE','FALSE'
'1000-1999','TRUE','70-79','0-9','yes','500-599','100-199','2009-2011','yes','FALSE','FALSE','FALSE','FALSE'
'1000-1999','TRUE','0-9','0-9','yes','0-9','0-9','2009-2011','no','FALSE','TRUE','FALSE','FALSE'
'1000-1999','TRUE','0-9','0-9','yes','50-59','10-19','2015-2017','yes','FALSE','TRUE','FALSE','FALSE'
'2000-2999','TRUE','0-9','0-9','yes','10-19','20-29','2012-2014','no','FALSE','TRUE','FALSE','FALSE'
'2000-2999','FALSE','6000-6999','600-699','yes','100-199','100000-1999999','2015-2017','no','FALSE','TRUE','FALSE','TRUE'
'9000-9999','TRUE','0-9','0-9','no','0-9','0-9','2015-2017','no','FALSE','TRUE','FALSE','FALSE'
'2000-2999','TRUE','0-9','0-9','yes','500-599','10-19','2009-2011','yes','FALSE','FALSE','FALSE','FALSE'
'2000-2999','TRUE','0-9','0-9','yes','10-19','10-19','2009-2011','no','FALSE','TRUE','FALSE','FALSE'
'2000-2999','TRUE','0-9','0-9','yes','30-39','30-39','2012-2014','no','FALSE','TRUE','FALSE','FALSE'
'30000-39999','FALSE','10000-19999','0-9','yes','500-599','1000-1999','2012-2014','no','TRUE','TRUE','FALSE','FALSE'
'4000-4999','TRUE','0-9','0-9','yes','100-199','50-59','2012-2014','yes','FALSE','FALSE','FALSE','FALSE'
'9000-9999','TRUE','0-9','0-9','no','0-9','0-9','2015-2017','no','FALSE','TRUE','FALSE','FALSE'
'1000-1999','FALSE','0-9','0-9','yes','20-29','10-19','2012-2014','no','FALSE','TRUE','FALSE','TRUE'
'2000-2999','FALSE','0-9','0-9','yes','100-199','0-9','2009-2011','no','FALSE','TRUE','FALSE','TRUE'
'2000-2999','FALSE','0-9','0-9','yes','0-9','20-29','2012-2014','yes','FALSE','TRUE','FALSE','TRUE'
'3000-3999','FALSE','0-9','0-9','yes','0-9','40-49','2009-2011','no','FALSE','TRUE','FALSE','TRUE'
'1000-1999','FALSE','0-9','0-9','yes','0-9','10-19','2012-2014','no','FALSE','TRUE','FALSE','TRUE'
'3000-3999','FALSE','4000-4999','0-9','yes','200-299','20-29','2015-2017','yes','FALSE','TRUE','TRUE','TRUE'
'9000-9999','FALSE','0-9','0-9','no','0-9','0-9','2015-2017','no','FALSE','TRUE','FALSE','TRUE'
'2000-2999','FALSE','10000-19999','0-9','yes','1000-1999','100-199','2015-2017','no','FALSE','TRUE','TRUE','TRUE'
'20000-29999','FALSE','6000-6999','0-9','yes','600-699','20-29','2009-2011','yes','FALSE','FALSE','FALSE','FALSE'
'30000-39999','FALSE','10000-19999','0-9','yes','100-199','200-299','2012-2014','no','TRUE','FALSE','FALSE','TRUE'
'3000-3999','FALSE','200-299','0-9','yes','100-199','70-79','2009-2011','yes','FALSE''FALSE','FALSE','TRUE'
'10000-19999','FALSE','500-599','0-9','yes','300-399','100-199','2009-2011','no','TRUE','FALSE','FALSE','TRUE'
'600-699','TRUE','7000-7999','0-9','yes','4000-4999','500-599','2012-2014','no','FALSE','TRUE','TRUE','FALSE'
'5000-5999','FALSE','200-299','0-9','yes','50-59','100-199','2009-2011','yes','TRUE','TRUE','FALSE','TRUE'
'2000-2999','FALSE','0-9','0-9','yes','100-199','80-89','2009-2011','yes','TRUE','FALSE','FALSE','TRUE'
'1000-1999','FALSE','0-9','0-9','yes','10-19','10-19','2012-2014','no','FALSE','TRUE','FALSE','TRUE'
'4000-4999','FALSE','0-9','0-9','yes','4000-4999','400-499','2015-2017','yes','FALSE','TRUE','FALSE','TRUE'
'1000-1999','FALSE','0-9','0-9','yes','0-9','20-29','2012-2014','no','FALSE','TRUE','FALSE','TRUE'
'1000-1999','FALSE','0-9','0-9','yes','0-9','10-19','2009-2011','no','FALSE','TRUE','FALSE','TRUE'
'9000-9999','FALSE','0-9','0-9','no','0-9','0-9','2015-2017','no','FALSE','TRUE','FALSE','TRUE'
'3000-3999','TRUE','3000-3999','0-9','yes','1000-1999','200-299','2015-2017','no','FALSE','TRUE','TRUE','FALSE'
'1000-1999','FALSE','20-29','0-9','yes','200-299','100-199','2009-2011','no','FALSE','FALSE','FALSE','TRUE'
'2000-2999','FALSE','0-9','0-9','yes','0-9','10-19','2009-2011','no','FALSE','TRUE','FALSE','TRUE'
'1000-1999','FALSE','0-9','0-9','yes','0-9','10-19','2015-2017','yes','FALSE','TRUE','FALSE','TRUE'
'2000-2999','FALSE','0-9','0-9','yes','0-9','0-9','2009-2011','no','FALSE','TRUE','FALSE','TRUE'
'90000-99999','TRUE','70000-79999','100-199','yes','400-499','1000-1999','2009-2011','no','FALSE','TRUE','TRUE','FALSE'
'2000-2999','FALSE','0-9','0-9','yes','0-9','10-19','2009-2011','no','FALSE','TRUE','FALSE','TRUE'
'2000-2999','FALSE','0-9','0-9','yes','0-9','20-29','2009-2011','no','FALSE','TRUE','FALSE','TRUE'
'9000-9999','FALSE','0-9','0-9','no','20-29','0-9','2015-2017','no','FALSE','TRUE','FALSE','TRUE'
'1000-1999','FALSE','0-9','0-9','yes','30-39','30-39','2012-2014','yes','FALSE','TRUE','FALSE','TRUE'
'6000-6999','FALSE','20000-29999','0-9','yes','700-799','100-199','2009-2011','yes','FALSE','FALSE','FALSE','FALSE'
'3000-3999','FALSE','0-9','0-9','yes','10-19','30-39','2012-2014','no','FALSE','TRUE','FALSE','TRUE'
'20000-29999','FALSE','20000-29999','10-19','yes','200-299','300-399','2015-2017','yes','FALSE','FALSE','TRUE','FALSE'
'9000-9999','FALSE','0-9','0-9','no','0-9','0-9','2015-2017','no','FALSE','TRUE','FALSE','TRUE'
'1000-1999','FALSE','10-19','0-9','yes','0-9','10-19','2012-2014','no','FALSE','FALSE','FALSE','TRUE'
'1000-1999','FALSE','0-9','0-9','yes','0-9','10-19','2009-2011','no','FALSE','TRUE','FALSE','TRUE'
'1000-1999','FALSE','3000-3999','0-9','yes','100-199','100-199','2009-2011','yes','TRUE','FALSE','FALSE','FALSE'
'9000-9999','FALSE','0-9','0-9','no','20-29','0-9','2015-2017','no','FALSE','TRUE','FALSE','TRUE'
'4000-4999','FALSE','0-9','0-9','yes','0-9','30-39','2012-2014','no','FALSE','TRUE','FALSE','TRUE'
'2000-2999','FALSE','0-9','0-9','yes','0-9','10-19','2009-2011','no','FALSE','TRUE','FALSE','TRUE'
'10000-19999','TRUE','9000-9999','0-9','yes','200-299','200-299','2012-2014','yes','TRUE','TRUE','TRUE','FALSE'
'2000-2999','FALSE','0-9','0-9','yes','0-9','10-19','2009-2011','yes','FALSE','TRUE','FALSE','TRUE'
'9000-9999','FALSE','0-9','0-9','no','0-9','0-9','2015-2017','no','FALSE','TRUE','FALSE','TRUE'
'4000-4999','FALSE','0-9','0-9','yes','0-9','30-39','2009-2011','no','FALSE','TRUE','FALSE','TRUE'
'2000-2999','FALSE','0-9','0-9','yes','10-19','0-9','2009-2011','no','FALSE','TRUE','FALSE','TRUE'
'2000-2999','FALSE','0-9','0-9','yes','0-9','40-49','2009-2011','no','FALSE','TRUE','FALSE','TRUE'
'10000-19999','TRUE','20000-29999','50-59','no','200-299','6000-6999','2015-2017','no','FALSE','TRUE','FALSE','FALSE'
'3000-3999','FALSE','0-9','0-9','yes','70-79','10-19','2012-2014','no','FALSE','TRUE','FALSE','TRUE'
'2000-2999','FALSE','0-9','0-9','yes','0-9','10-19','2009-2011','no','FALSE','TRUE','FALSE','TRUE'
'100000-1999999','TRUE','0-9','80-89','no','400-499','10000-19999','2015-2017','no','FALSE','TRUE','FALSE','FALSE'
'1000-1999','FALSE','0-9','0-9','yes','10-19','20-29','2012-2014','no','FALSE','TRUE','FALSE','TRUE'
'1000-1999','FALSE','0-9','0-9','yes','0-9','40-49','2015-2017','no','FALSE','TRUE','FALSE','TRUE'
'3000-3999','FALSE','20-29','0-9','yes','20-29','40-49','2012-2014','no','FALSE','FALSE','FALSE','TRUE'
'100000-1999999','TRUE','0-9','80-89','no','400-499','10000-19999','2015-2017','no','FALSE','TRUE','FALSE','FALSE'
'2000-2999','FALSE','0-9','0-9','yes','0-9','10-19','2009-2011','no','FALSE','TRUE','FALSE','TRUE'
'10000-19999','TRUE','0-9','20-29','no','90-99','100-199','2015-2017','no','FALSE','TRUE','FALSE','FALSE'
'2000-2999','FALSE','0-9','0-9','yes','0-9','20-29','2009-2011','no','FALSE','TRUE','FALSE','TRUE'
'30000-39999','FALSE','10000-19999','0-9','yes','400-499','400-499','2009-2011','yes','TRUE','FALSE','TRUE','FALSE'
'1000-1999','FALSE','0-9','0-9','yes','0-9','10-19','2009-2011','yes','FALSE','TRUE','FALSE','TRUE'
'3000-3999','FALSE','0-9','0-9','yes','0-9','20-29','2012-2014','no','FALSE','TRUE','FALSE','TRUE'
'1000-1999','FALSE','0-9','0-9','yes','40-49','10-19','2009-2011','yes','TRUE','TRUE','FALSE','TRUE'
'2000-2999','FALSE','0-9','0-9','yes','10-19','10-19','2012-2014','no','FALSE','TRUE','FALSE','TRUE'
'2000-2999','FALSE','0-9','0-9','yes','0-9','20-29','2012-2014','yes','FALSE','TRUE','FALSE','TRUE'
'100000-1999999','TRUE','0-9','100-199','no','300-399','30000-39999','2015-2017','no','FALSE','TRUE','FALSE','FALSE'
'1000-1999','FALSE','0-9','0-9','yes','0-9','0-9','2012-2014','no','FALSE','TRUE','FALSE','TRUE'
'100000-1999999','FALSE','3000-3999','30-39','yes','1000-1999','1000-1999','2009-2011','yes','TRUE','FALSE','TRUE','FALSE'
'2000-2999','FALSE','0-9','0-9','yes','50-59','50-59','2009-2011','yes','FALSE','FALSE','FALSE','TRUE'
'1000-1999','FALSE','40-49','0-9','yes','80-89','70-79','2009-2011','yes','TRUE','TRUE','TRUE','FALSE'
'100000-1999999','TRUE','0-9','100-199','no','300-399','30000-39999','2015-2017','no','FALSE','TRUE','FALSE','FALSE'
'100000-1999999','TRUE','10-19','40-49','no','800-899','7000-7999','2015-2017','no','FALSE','TRUE','FALSE','FALSE'
'70000-79999','TRUE','1000-1999','900-999','no','2000-2999','100000-1999999','2012-2014','no','FALSE','FALSE','FALSE','FALSE'
'100000-1999999','TRUE','10-19','40-49','no','800-899','7000-7999','2015-2017','no','FALSE','TRUE','FALSE','FALSE'
'2000-2999','FALSE','0-9','0-9','yes','100-199','20-29','2009-2011','no','FALSE','TRUE','FALSE','TRUE'
'3000-3999','FALSE','0-9','0-9','yes','10-19','30-39','2012-2014','no','FALSE','TRUE','FALSE','TRUE'
'100000-1999999','TRUE','10-19','40-49','no','800-899','7000-7999','2015-2017','no','FALSE','TRUE','FALSE','FALSE'
'4000-4999','TRUE','3000-3999','0-9','yes','800-899','100-199','2015-2017','no','FALSE','TRUE','TRUE','FALSE'
'1000-1999','FALSE','0-9','0-9','yes','30-39','30-39','2012-2014','no','FALSE','TRUE','FALSE','TRUE'
'1000-1999','FALSE','0-9','0-9','yes','0-9','10-19','2012-2014','no','FALSE','TRUE','FALSE','TRUE'
'1000-1999','FALSE','0-9','0-9','yes','10-19','0-9','2012-2014','no','FALSE','TRUE','FALSE','TRUE'
'1000-1999','TRUE','200-299','0-9','yes','3000-3999','200-299','2015-2017','yes','FALSE','TRUE','TRUE','FALSE'
'2000-2999','FALSE','0-9','0-9','yes','0-9','10-19','2012-2014','no','FALSE','TRUE','FALSE','TRUE'
'2000-2999','FALSE','0-9','0-9','yes','0-9','10-19','2012-2014','no','FALSE','FALSE','FALSE','TRUE'
'90000-99999','TRUE','0-9','400-499','no','900-999','70000-79999','2012-2014','no','FALSE','FALSE','FALSE','FALSE'
'3000-3999','FALSE','0-9','0-9','yes','100-199','400-499','2009-2011','yes','FALSE','FALSE','FALSE','TRUE'
'2000-2999','FALSE','0-9','0-9','yes','0-9','20-29','2009-2011','no','FALSE','TRUE','FALSE','TRUE'
'3000-3999','FALSE','20-29','0-9','yes','200-299','100-199','2012-2014','no','FALSE','FALSE','FALSE','TRUE'
'1000-1999','FALSE','0-9','0-9','yes','0-9','0-9','2009-2011','no','FALSE','TRUE','FALSE','TRUE'
'2000-2999','FALSE','0-9','0-9','yes','0-9','0-9','2012-2014','no','TRUE','TRUE','FALSE','TRUE'
'300-399','FALSE','0-9','0-9','yes','0-9','0-9','2015-2017','yes','FALSE','TRUE','FALSE','TRUE'
'0-99','FALSE','100-199','0-9','yes','50-59','10-19','2012-2014','yes','FALSE','FALSE','TRUE','FALSE'
'1000-1999','FALSE','0-9','0-9','yes','10-19','10-19','2015-2017','no','FALSE','TRUE','FALSE','TRUE'
'1000-1999','FALSE','0-9','0-9','yes','0-9','20-29','2009-2011','no','FALSE','TRUE','FALSE','TRUE'
'2000-2999','FALSE','0-9','0-9','yes','100-199','60-69','2012-2014','no','FALSE','TRUE','FALSE','TRUE'
'2000-2999','FALSE','0-9','0-9','yes','10-19','20-29','2009-2011','yes','TRUE','FALSE','FALSE','TRUE'
'2000-2999','FALSE','0-9','0-9','yes','0-9','20-29','2009-2011','no','FALSE','TRUE','FALSE','TRUE'
'2000-2999','TRUE','0-9','0-9','yes','4000-4999','800-899','2015-2017','no','FALSE','TRUE','TRUE','FALSE'
'10000-19999','FALSE','100-199','0-9','yes','800-899','600-699','2012-2014','yes','FALSE','FALSE','FALSE','TRUE'
'2000-2999','FALSE','0-9','0-9','yes','0-9','20-29','2009-2011','no','FALSE','TRUE','FALSE','TRUE'
'1000-1999','FALSE','0-9','0-9','yes','20-29','20-29','2012-2014','no','FALSE','TRUE','FALSE','TRUE'
'2000-2999','TRUE','2000-2999','0-9','yes','100-199','600-699','2015-2017','no','FALSE','FALSE','TRUE','FALSE'
'2000-2999','FALSE','0-9','0-9','yes','0-9','20-29','2009-2011','no','FALSE','TRUE','FALSE','TRUE'
'0-99','TRUE','0-9','0-9','yes','90-99','40-49','2015-2017','no','FALSE','TRUE','TRUE','FALSE'
'1000-1999','FALSE','0-9','0-9','yes','80-89','0-9','2015-2017','no','FALSE','TRUE','FALSE','TRUE'
'1000-1999','FALSE','0-9','0-9','yes','0-9','0-9','2009-2011','no','FALSE','TRUE','FALSE','TRUE'
'3000-3999','FALSE','10-19','0-9','yes','10-19','30-39','2009-2011','no','FALSE','TRUE','FALSE','TRUE'
'2000-2999','FALSE','50-59','0-9','yes','90-99','70-79','2015-2017','yes','FALSE','TRUE','FALSE','TRUE'
'1000-1999','FALSE','0-9','0-9','yes','20-29','20-29','2012-2014','yes','TRUE','FALSE','FALSE','TRUE'
'2000-2999','FALSE','0-9','0-9','yes','20-29','20-29','2012-2014','yes','FALSE','TRUE','FALSE','TRUE'
'3000-3999','FALSE','0-9','0-9','yes','0-9','10-19','2012-2014','no','FALSE','TRUE','FALSE','TRUE'
'2000-2999','FALSE','0-9','0-9','yes','20-29','10-19','2012-2014','no','FALSE','TRUE','FALSE','TRUE'
'1000-1999','FALSE','60-69','0-9','yes','100-199','30-39','2012-2014','no','FALSE','FALSE','FALSE','TRUE'
'4000-4999','FALSE','0-9','100-199','no','10000-99999','10000-19999','2012-2014','yes','FALSE','FALSE','FALSE','TRUE'
'3000-3999','FALSE','0-9','0-9','yes','60-69','20-29','2015-2017','no','FALSE','TRUE','FALSE','TRUE'
'800-899','TRUE','0-9','0-9','yes','400-499','20-29','2015-2017','yes','FALSE','TRUE','TRUE','FALSE'
'2000-2999','FALSE','0-9','0-9','yes','0-9','10-19','2012-2014','no','FALSE','TRUE','FALSE','TRUE'
'3000-3999','FALSE','3000-3999','0-9','yes','500-599','80-89','2009-2011','no','FALSE','TRUE','FALSE','FALSE'
'2000-2999','FALSE','0-9','0-9','yes','0-9','20-29','2012-2014','no','FALSE','TRUE','FALSE','TRUE'
'1000-1999','FALSE','10-19','0-9','yes','20-29','30-39','2012-2014','yes','FALSE','FALSE','FALSE','TRUE'
'2000-2999','FALSE','0-9','0-9','yes','0-9','20-29','2009-2011','no','FALSE','TRUE','FALSE','TRUE'
'1000-1999','FALSE','0-9','0-9','yes','0-9','0-9','2012-2014','no','FALSE','TRUE','FALSE','TRUE'
'1000-1999','FALSE','0-9','0-9','yes','0-9','10-19','2012-2014','no','FALSE','TRUE','FALSE','TRUE'
'1000-1999','FALSE','0-9','0-9','yes','0-9','10-19','2009-2011','yes','FALSE','FALSE','FALSE','TRUE'
'30000-39999','FALSE','20000-29999','0-9','yes','700-799','1000-1999','2012-2014','no','TRUE','FALSE','TRUE','FALSE'
'1000-1999','FALSE','0-9','0-9','yes','0-9','10-19','2012-2014','no','FALSE','TRUE','FALSE','TRUE'
'2000-2999','FALSE','0-9','0-9','yes','0-9','10-19','2009-2011','no','TRUE','FALSE','FALSE','TRUE'
'2000-2999','FALSE','0-9','0-9','yes','10-19','10-19','2012-2014','no','FALSE','TRUE','FALSE','TRUE'
'1000-1999','FALSE','0-9','0-9','yes','0-9','10-19','2009-2011','no','FALSE','TRUE','FALSE','TRUE'
'1000-1999','FALSE','0-9','0-9','yes','0-9','0-9','2015-2017','no','FALSE','TRUE','FALSE','TRUE'
'900-999','FALSE','2000-2999','0-9','yes','300-399','100-199','2015-2017','yes','FALSE','TRUE','FALSE','FALSE'
'8000-8999','TRUE','1000-1999','10-19','no','1000-1999','6000-6999','2012-2014','no','FALSE','FALSE','FALSE','FALSE'
'2000-2999','FALSE','0-9','0-9','yes','20-29','20-29','2009-2011','no','FALSE','FALSE','FALSE','TRUE'
'2000-2999','FALSE','60-69','0-9','yes','100-199','60-69','2009-2011','no','FALSE','TRUE','FALSE','TRUE'
'1000-1999','FALSE','0-9','0-9','yes','10-19','20-29','2009-2011','no','FALSE','TRUE','FALSE','TRUE'
'2000-2999','FALSE','0-9','0-9','yes','0-9','10-19','2009-2011','no','FALSE','FALSE','FALSE','TRUE'
'1000-1999','FALSE','0-9','0-9','yes','0-9','20-29','2012-2014','no','FALSE','TRUE','FALSE','TRUE'
'2000-2999','FALSE','3000-3999','0-9','yes','10-19','10-19','2012-2014','no','TRUE','TRUE','FALSE','TRUE'
'2000-2999','FALSE','0-9','0-9','yes','0-9','10-19','2012-2014','no','FALSE','TRUE','FALSE','TRUE'
'1000-1999','FALSE','0-9','0-9','yes','20-29','20-29','2009-2011','no','FALSE','TRUE','FALSE','TRUE'
'100000-1999999','TRUE','10-19','100-199','no','700-799','20000-29999','2015-2017','no','FALSE','TRUE','FALSE','FALSE'
'30000-39999','TRUE','10000-19999','0-9','yes','5000-5999','400-499','2015-2017','yes','FALSE','TRUE','TRUE','FALSE'
'20000-29999','FALSE','10000-19999','10-19','yes','400-499','200-299','2012-2014','yes','TRUE','FALSE','TRUE','FALSE'
'2000-2999','FALSE','0-9','0-9','yes','0-9','10-19','2009-2011','yes','FALSE','TRUE','FALSE','TRUE'
'1000-1999','FALSE','0-9','0-9','yes','0-9','10-19','2009-2011','yes','FALSE','FALSE','FALSE','TRUE'
'3000-3999','FALSE','0-9','0-9','yes','20-29','30-39','2009-2011','no','FALSE','TRUE','FALSE','TRUE'
'8000-8999','FALSE','500-599','10-19','yes','1000-1999','400-499','2009-2011','no','TRUE','FALSE','FALSE','TRUE'
'200-299','TRUE','300-399','0-9','yes','200-299','40-49','2015-2017','yes','FALSE','FALSE','TRUE','FALSE'
'2000-2999','FALSE','0-9','0-9','yes','20-29','20-29','2012-2014','no','FALSE','TRUE','FALSE','TRUE'
'1000-1999','FALSE','0-9','0-9','yes','40-49','20-29','2012-2014','no','FALSE','TRUE','FALSE','TRUE'
'1000-1999','FALSE','0-9','0-9','yes','0-9','0-9','2009-2011','no','FALSE','TRUE','FALSE','TRUE'
'1000-1999','FALSE','0-9','0-9','yes','0-9','0-9','2012-2014','no','FALSE','TRUE','FALSE','TRUE'
'700-799','TRUE','2000-2999','0-9','yes','800-899','200-299','2015-2017','no','FALSE','TRUE','TRUE','FALSE'
'2000-2999','FALSE','1000-1999','0-9','yes','100-199','100-199','2015-2017','yes','FALSE','TRUE','TRUE','FALSE'
'3000-3999','FALSE','0-9','0-9','yes','50-59','40-49','2012-2014','no','FALSE','TRUE','FALSE','TRUE'
'100000-1999999','TRUE','0-9','100-199','no','300-399','30000-39999','2015-2017','no','FALSE','TRUE','FALSE','FALSE'
'1000-1999','FALSE','40-49','0-9','yes','80-89','30-39','2012-2014','no','FALSE','FALSE','FALSE','TRUE'
'2000-2999','TRUE','50-59','10-19','yes','1000-1999','900-999','2015-2017','no','FALSE','TRUE','TRUE','FALSE'
'1000-1999','FALSE','0-9','0-9','yes','10-19','10-19','2012-2014','no','FALSE','TRUE','FALSE','TRUE'
'2000-2999','FALSE','0-9','0-9','yes','0-9','30-39','2012-2014','no','FALSE','TRUE','FALSE','TRUE'
'100000-1999999','TRUE','0-9','100-199','no','300-399','30000-39999','2015-2017','no','FALSE','TRUE','FALSE','FALSE'
'1000-1999','FALSE','0-9','0-9','yes','10-19','20-29','2009-2011','yes','TRUE','TRUE','FALSE','TRUE'
'100-199','TRUE','30-39','0-9','yes','300-399','90-99','2015-2017','yes','FALSE','TRUE','TRUE','FALSE'
'3000-3999','FALSE','0-9','0-9','yes','100-199','60-69','2009-2011','yes','TRUE','FALSE','FALSE','TRUE'
'2000-2999','FALSE','0-9','0-9','yes','0-9','10-19','2012-2014','no','FALSE','TRUE','FALSE','TRUE'
'1000-1999','FALSE','0-9','0-9','yes','0-9','10-19','2012-2014','no','FALSE','TRUE','FALSE','TRUE'
'1000-1999','FALSE','0-9','0-9','yes','0-9','10-19','2009-2011','no','FALSE','FALSE','FALSE','TRUE'
'4000-4999','TRUE','0-9','0-9','no','0-9','1000-1999','2015-2017','no','FALSE','TRUE','FALSE','FALSE'
'900-999','TRUE','300-399','0-9','yes','90-99','50-59','2015-2017','no','FALSE','TRUE','TRUE','FALSE'
'1000-1999','FALSE','0-9','0-9','yes','0-9','10-19','2009-2011','no','FALSE','TRUE','FALSE','TRUE'
'3000-3999','FALSE','0-9','0-9','yes','0-9','30-39','2009-2011','yes','TRUE','TRUE','FALSE','TRUE'
'2000-2999','FALSE','0-9','0-9','yes','0-9','30-39','2009-2011','no','FALSE','TRUE','FALSE','TRUE'
'1000-1999','FALSE','0-9','0-9','yes','80-89','10-19','2012-2014','no','FALSE','TRUE','FALSE','TRUE'
'7000-7999','TRUE','0-9','0-9','no','0-9','2000-2999','2015-2017','no','FALSE','FALSE','FALSE','FALSE'
'2000-2999','FALSE','0-9','0-9','yes','10-19','20-29','2012-2014','yes','FALSE','TRUE','FALSE','TRUE'
'2000-2999','FALSE','0-9','0-9','yes','10-19','10-19','2012-2014','no','FALSE','TRUE','FALSE','FALSE'
'100000-1999999','FALSE','500-599','10-19','yes','3000-3999','4000-4999','2009-2011','yes','TRUE','FALSE','TRUE','FALSE'
'4000-4999','FALSE','0-9','0-9','yes','0-9','30-39','2012-2014','no','FALSE','TRUE','FALSE','TRUE'
'2000-2999','TRUE','0-9','0-9','yes','4000-4999','800-899','2015-2017','no','FALSE','TRUE','TRUE','FALSE'
'20000-29999','FALSE','1000-1999','10-19','yes','2000-2999','900-999','2012-2014','yes','TRUE','TRUE','FALSE','FALSE'
'1000-1999','FALSE','0-9','0-9','yes','10-19','0-9','2015-2017','no','FALSE','TRUE','FALSE','TRUE'
'4000-4999','FALSE','0-9','0-9','yes','0-9','30-39','2009-2011','no','FALSE','TRUE','FALSE','TRUE'
'10000-19999','FALSE','10000-19999','0-9','yes','300-399','200-299','2009-2011','yes','TRUE','FALSE','FALSE','TRUE'
'1000-1999','FALSE','0-9','0-9','yes','10-19','10-19','2009-2011','no','FALSE','TRUE','FALSE','TRUE'
'10000-19999','FALSE','10000-19999','20-29','no','200-299','300-399','2009-2011','yes','FALSE','TRUE','FALSE','FALSE'
'2000-2999','FALSE','0-9','0-9','yes','0-9','0-9','2009-2011','no','FALSE','TRUE','FALSE','TRUE'
'2000-2999','FALSE','0-9','0-9','yes','20-29','20-29','2012-2014','no','FALSE','TRUE','FALSE','TRUE'
'6000-6999','TRUE','0-9','0-9','no','0-9','600-699','2015-2017','no','FALSE','TRUE','FALSE','FALSE'
'3000-3999','FALSE','0-9','0-9','yes','0-9','20-29','2009-2011','no','FALSE','TRUE','FALSE','TRUE'
'2000-2999','FALSE','0-9','0-9','yes','0-9','10-19','2009-2011','no','FALSE','TRUE','FALSE','TRUE'
'1000-1999','FALSE','0-9','0-9','yes','60-69','30-39','2012-2014','yes','TRUE','TRUE','FALSE','TRUE'
'700-799','TRUE','1000-1999','0-9','yes','500-599','800-899','2015-2017','no','FALSE','TRUE','TRUE','FALSE'
'20000-29999','FALSE','20000-29999','700-799','yes','200-299','30000-39999','2006-2008','yes','TRUE','FALSE','TRUE','FALSE'
'9000-9999','FALSE','20-29','0-9','yes','200-299','100-199','2009-2011','no','FALSE','FALSE','FALSE','TRUE'
'1000-1999','FALSE','0-9','0-9','yes','20-29','10-19','2009-2011','yes','FALSE','FALSE','FALSE','TRUE'
'2000-2999','FALSE','10-19','0-9','yes','20-29','20-29','2012-2014','no','FALSE','TRUE','FALSE','TRUE'
'2000-2999','FALSE','0-9','0-9','yes','0-9','0-9','2015-2017','no','FALSE','TRUE','FALSE','TRUE'
'1000-1999','FALSE','10-19','0-9','yes','0-9','0-9','2012-2014','no','FALSE','TRUE','FALSE','TRUE'
'3000-3999','FALSE','30-39','0-9','yes','40-49','20-29','2012-2014','no','FALSE','TRUE','FALSE','TRUE'
'2000-2999','FALSE','30-39','0-9','yes','200-299','200-299','2015-2017','no','FALSE','TRUE','FALSE','TRUE'
'2000-2999','FALSE','30-39','0-9','yes','0-9','10-19','2012-2014','no','FALSE','TRUE','FALSE','TRUE'
'1000-1999','FALSE','20-29','0-9','yes','30-39','20-29','2012-2014','no','FALSE','TRUE','FALSE','TRUE'
'3000-3999','FALSE','40-49','0-9','yes','0-9','20-29','2009-2011','no','FALSE','TRUE','FALSE','TRUE'
'1000-1999','FALSE','10-19','0-9','yes','0-9','20-29','2012-2014','no','FALSE','TRUE','FALSE','TRUE'
'2000-2999','FALSE','0-9','0-9','yes','0-9','10-19','2009-2011','no','FALSE','TRUE','FALSE','TRUE'
'2000-2999','FALSE','0-9','0-9','yes','0-9','10-19','2009-2011','no','FALSE','TRUE','FALSE','TRUE'
'30000-39999','FALSE','900-999','30-39','no','1000-1999','1000-1999','2012-2014','no','FALSE','TRUE','FALSE','FALSE'
'2000-2999','FALSE','10-19','0-9','yes','100-199','100-199','2012-2014','no','FALSE','TRUE','FALSE','TRUE'
'2000-2999','FALSE','10-19','0-9','yes','100-199','70-79','2012-2014','yes','FALSE','FALSE','FALSE','TRUE'
'100000-1999999','TRUE','0-9','80-89','no','400-499','10000-19999','2015-2017','no','FALSE','TRUE','FALSE','FALSE'
'3000-3999','FALSE','0-9','0-9','yes','0-9','20-29','2009-2011','no','FALSE','TRUE','FALSE','TRUE'
'30000-39999','FALSE','900-999','30-39','no','1000-1999','1000-1999','2012-2014','no','FALSE','TRUE','FALSE','FALSE'
'100000-1999999','TRUE','0-9','80-89','no','400-499','10000-19999','2015-2017','no','FALSE','TRUE','FALSE','FALSE'
'200-299','FALSE','100-199','0-9','yes','500-599','20-29','2015-2017','no','FALSE','TRUE','TRUE','FALSE'
'30000-39999','FALSE','10000-19999','0-9','yes','500-599','1000-1999','2012-2014','no','TRUE','TRUE','TRUE','FALSE'
'20000-29999','FALSE','2000-2999','80-89','yes','3000-3999','2000-2999','2012-2014','yes','TRUE','TRUE','TRUE','FALSE'
'2000-2999','FALSE','0-9','0-9','yes','20-29','10-19','2009-2011','yes','FALSE','TRUE','FALSE','TRUE'
'2000-2999','FALSE','0-9','0-9','yes','10-19','10-19','2009-2011','no','FALSE','TRUE','FALSE','TRUE'
'5000-5999','FALSE','6000-6999','0-9','yes','400-499','900-999','2012-2014','no','TRUE','FALSE','TRUE','FALSE'
'1000-1999','FALSE','30-39','0-9','yes','0-9','20-29','2012-2014','yes','TRUE','FALSE','FALSE','TRUE'
'20000-29999','FALSE','0-9','0-9','yes','2000-2999','1000-1999','2015-2017','yes','FALSE','TRUE','FALSE','TRUE'
'1000-1999','FALSE','0-9','0-9','yes','20-29','10-19','2009-2011','yes','FALSE','TRUE','FALSE','TRUE'
'1000-1999','FALSE','0-9','0-9','yes','2000-2999','1000-1999','2015-2017','no','TRUE','TRUE','FALSE','TRUE'
'0-99','FALSE','20-29','0-9','yes','80-89','0-9','2012-2014','yes','FALSE','TRUE','TRUE','FALSE'
'100000-1999999','FALSE','0-9','0-9','yes','200-299','1000-1999','2009-2011','no','FALSE','FALSE','FALSE','FALSE'
'10000-19999','FALSE','20000-29999','0-9','yes','300-399','400-499','2015-2017','no','TRUE','FALSE','TRUE','FALSE'
'4000-4999','TRUE','0-9','0-9','yes','40-49','10-19','2015-2017','yes','FALSE','TRUE','FALSE','FALSE'
'2000-2999','FALSE','0-9','0-9','yes','0-9','20-29','2012-2014','no','FALSE','TRUE','FALSE','FALSE'
'2000-2999','FALSE','0-9','0-9','yes','4000-4999','800-899','2015-2017','no','FALSE','TRUE','TRUE','TRUE'
'1000-1999','TRUE','0-9','0-9','yes','20-29','20-29','2015-2017','no','FALSE','TRUE','FALSE','FALSE'
'200-299','FALSE','100-199','0-9','yes','700-799','100-199','2015-2017','yes','FALSE','TRUE','TRUE','TRUE'
'1000-1999','TRUE','0-9','0-9','yes','10-19','0-9','2015-2017','no','FALSE','TRUE','FALSE','FALSE'
'3000-3999','TRUE','0-9','0-9','yes','0-9','10-19','2012-2014','no','FALSE','TRUE','FALSE','FALSE'
'2000-2999','TRUE','0-9','0-9','yes','0-9','10-19','2009-2011','no','FALSE','TRUE','FALSE','FALSE'
'2000-2999','TRUE','0-9','0-9','yes','0-9','10-19','2009-2011','no','FALSE','TRUE','FALSE','FALSE'
'3000-3999','FALSE','3000-3999','0-9','yes','1000-1999','200-299','2015-2017','no','FALSE','TRUE','TRUE','TRUE'
'2000-2999','TRUE','0-9','0-9','yes','0-9','20-29','2012-2014','yes','TRUE','FALSE','FALSE','FALSE'
'7000-7999','FALSE','10000-19999','10-19','yes','200-299','500-599','2015-2017','yes','FALSE','TRUE','TRUE','TRUE'
'1000-1999','TRUE','0-9','0-9','yes','30-39','10-19','2012-2014','no','FALSE','TRUE','FALSE','FALSE'
'4000-4999','TRUE','0-9','0-9','yes','2000-2999','300-399','2009-2011','yes','FALSE','TRUE','FALSE','FALSE'
'2000-2999','TRUE','0-9','0-9','yes','0-9','10-19','2009-2011','no','FALSE','TRUE','FALSE','FALSE'
'90000-99999','FALSE','70000-79999','100-199','yes','400-499','1000-1999','2009-2011','no','FALSE','TRUE','TRUE','TRUE'
'3000-3999','TRUE','0-9','0-9','yes','0-9','10-19','2009-2011','no','FALSE','TRUE','FALSE','FALSE'
'1000-1999','TRUE','0-9','0-9','yes','30-39','10-19','2012-2014','no','FALSE','TRUE','FALSE','FALSE'
'4000-4999','TRUE','50-59','0-9','yes','1000-1999','300-399','2009-2011','no','FALSE','TRUE','FALSE','FALSE'
'1000-1999','TRUE','0-9','0-9','yes','0-9','10-19','2012-2014','no','FALSE','TRUE','FALSE','FALSE'
'2000-2999','TRUE','0-9','0-9','yes','0-9','10-19','2012-2014','no','FALSE','TRUE','FALSE','FALSE'
'2000-2999','FALSE','0-9','0-9','yes','4000-4999','800-899','2015-2017','no','FALSE','TRUE','TRUE','TRUE'
'1000-1999','TRUE','0-9','0-9','yes','0-9','10-19','2012-2014','no','FALSE','FALSE','FALSE','FALSE'
'3000-3999','FALSE','3000-3999','0-9','yes','1000-1999','200-299','2015-2017','no','FALSE','TRUE','TRUE','TRUE'
'1000-1999','TRUE','0-9','0-9','yes','10-19','10-19','2009-2011','yes','FALSE','TRUE','FALSE','FALSE'
'10000-19999','FALSE','2000-2999','10-19','yes','400-499','800-899','2009-2011','yes','TRUE','FALSE','TRUE','FALSE'
'20000-29999','TRUE','70-79','0-9','yes','400-499','500-599','2009-2011','yes','TRUE','FALSE','FALSE','FALSE'
'20000-29999','FALSE','10000-19999','0-9','yes','200-299','400-499','2009-2011','yes','TRUE','FALSE','TRUE','FALSE'
'1000-1999','TRUE','0-9','0-9','yes','0-9','10-19','2012-2014','no','FALSE','TRUE','FALSE','FALSE'
'2000-2999','TRUE','0-9','0-9','yes','0-9','10-19','2009-2011','yes','FALSE','TRUE','FALSE','FALSE'
'8000-8999','FALSE','20000-29999','10-19','yes','1000-1999','200-299','2015-2017','yes','FALSE','TRUE','TRUE','TRUE'
'2000-2999','TRUE','0-9','0-9','yes','0-9','10-19','2009-2011','no','FALSE','TRUE','FALSE','FALSE'
'1000-1999','TRUE','0-9','0-9','yes','0-9','10-19','2012-2014','no','FALSE','TRUE','FALSE','FALSE'
'2000-2999','TRUE','0-9','0-9','yes','40-49','50-59','2012-2014','no','FALSE','TRUE','FALSE','FALSE'
'1000-1999','FALSE','9000-9999','0-9','yes','500-599','100-199','2015-2017','no','FALSE','TRUE','TRUE','TRUE'
'1000-1999','TRUE','0-9','0-9','yes','10-19','20-29','2009-2011','no','FALSE','TRUE','FALSE','FALSE'
'2000-2999','TRUE','0-9','0-9','yes','0-9','20-29','2009-2011','no','FALSE','TRUE','FALSE','FALSE'
'2000-2999','TRUE','0-9','0-9','yes','0-9','10-19','2012-2014','no','FALSE','TRUE','FALSE','FALSE'
'3000-3999','TRUE','0-9','0-9','yes','0-9','20-29','2012-2014','no','FALSE','TRUE','FALSE','FALSE'
'1000-1999','TRUE','0-9','0-9','yes','20-29','20-29','2015-2017','no','FALSE','TRUE','FALSE','FALSE'
'10000-19999','FALSE','20000-29999','100-199','yes','700-799','20000-29999','2009-2011','no','TRUE','FALSE','FALSE','FALSE'
'2000-2999','TRUE','0-9','0-9','yes','20-29','60-69','2009-2011','yes','FALSE','FALSE','FALSE','FALSE'
'1000-1999','TRUE','0-9','0-9','yes','0-9','20-29','2009-2011','no','FALSE','TRUE','FALSE','FALSE','TRUE'
'1000-1999','TRUE','0-9','0-9','yes','0-9','0-9','2012-2014','no','FALSE','TRUE','FALSE','FALSE'
'1000-1999','TRUE','70-79','0-9','yes','500-599','100-199','2009-2011','yes','FALSE','FALSE','FALSE','FALSE'
'1000-1999','TRUE','0-9','0-9','yes','0-9','0-9','2009-2011','no','FALSE','TRUE','FALSE','FALSE'
'1000-1999','TRUE','0-9','0-9','yes','50-59','10-19','2015-2017','yes','FALSE','TRUE','FALSE','FALSE'
'2000-2999','TRUE','0-9','0-9','yes','10-19','20-29','2012-2014','no','FALSE','TRUE','FALSE','FALSE'
'2000-2999','FALSE','6000-6999','600-699','yes','100-199','100000-1999999','2015-2017','no','FALSE','TRUE','FALSE','TRUE'
'9000-9999','TRUE','0-9','0-9','no','0-9','0-9','2015-2017','no','FALSE','TRUE','FALSE','FALSE'
'2000-2999','TRUE','0-9','0-9','yes','500-599','10-19','2009-2011','yes','FALSE','FALSE','FALSE','FALSE'
'2000-2999','TRUE','0-9','0-9','yes','10-19','10-19','2009-2011','no','FALSE','TRUE','FALSE','FALSE'
'2000-2999','TRUE','0-9','0-9','yes','30-39','30-39','2012-2014','no','FALSE','TRUE','FALSE','FALSE'
'30000-39999','FALSE','10000-19999','0-9','yes','500-599','1000-1999','2012-2014','no','TRUE','TRUE','FALSE','FALSE'
'4000-4999','TRUE','0-9','0-9','yes','100-199','50-59','2012-2014','yes','FALSE','FALSE','FALSE','FALSE'
'9000-9999','TRUE','0-9','0-9','no','0-9','0-9','2015-2017','no','FALSE','TRUE','FALSE','FALSE'
'1000-1999','FALSE','0-9','0-9','yes','20-29','10-19','2012-2014','no','FALSE','TRUE','FALSE','TRUE'
'2000-2999','FALSE','0-9','0-9','yes','100-199','0-9','2009-2011','no','FALSE','TRUE','FALSE','TRUE'
'2000-2999','FALSE','0-9','0-9','yes','0-9','20-29','2012-2014','yes','FALSE','TRUE','FALSE','TRUE'
'3000-3999','FALSE','0-9','0-9','yes','0-9','40-49','2009-2011','no','FALSE','TRUE','FALSE','TRUE'
'1000-1999','FALSE','0-9','0-9','yes','0-9','10-19','2012-2014','no','FALSE','TRUE','FALSE','TRUE'
'3000-3999','FALSE','4000-4999','0-9','yes','200-299','20-29','2015-2017','yes','FALSE','TRUE','TRUE','TRUE'
'9000-9999','FALSE','0-9','0-9','no','0-9','0-9','2015-2017','no','FALSE','TRUE','FALSE','TRUE'
'2000-2999','FALSE','10000-19999','0-9','yes','1000-1999','100-199','2015-2017','no','FALSE','TRUE','TRUE','TRUE'
'20000-29999','FALSE','6000-6999','0-9','yes','600-699','20-29','2009-2011','yes','FALSE','FALSE','FALSE','FALSE'
'30000-39999','FALSE','10000-19999','0-9','yes','100-199','200-299','2012-2014','no','TRUE','FALSE','FALSE','TRUE'
'3000-3999','FALSE','200-299','0-9','yes','100-199','70-79','2009-2011','yes','FALSE''FALSE','FALSE','TRUE'
'10000-19999','FALSE','500-599','0-9','yes','300-399','100-199','2009-2011','no','TRUE','FALSE','FALSE','TRUE'
'600-699','TRUE','7000-7999','0-9','yes','4000-4999','500-599','2012-2014','no','FALSE','TRUE','TRUE','FALSE'
'5000-5999','FALSE','200-299','0-9','yes','50-59','100-199','2009-2011','yes','TRUE','TRUE','FALSE','TRUE'
'2000-2999','FALSE','0-9','0-9','yes','100-199','80-89','2009-2011','yes','TRUE','FALSE','FALSE','TRUE'
'1000-1999','FALSE','0-9','0-9','yes','10-19','10-19','2012-2014','no','FALSE','TRUE','FALSE','TRUE'
'4000-4999','FALSE','0-9','0-9','yes','4000-4999','400-499','2015-2017','yes','FALSE','TRUE','FALSE','TRUE'
'1000-1999','FALSE','0-9','0-9','yes','0-9','20-29','2012-2014','no','FALSE','TRUE','FALSE','TRUE'
'1000-1999','FALSE','0-9','0-9','yes','0-9','10-19','2009-2011','no','FALSE','TRUE','FALSE','TRUE'
'9000-9999','FALSE','0-9','0-9','no','0-9','0-9','2015-2017','no','FALSE','TRUE','FALSE','TRUE'
'3000-3999','TRUE','3000-3999','0-9','yes','1000-1999','200-299','2015-2017','no','FALSE','TRUE','TRUE','FALSE'
'1000-1999','FALSE','20-29','0-9','yes','200-299','100-199','2009-2011','no','FALSE','FALSE','FALSE','TRUE'
'2000-2999','FALSE','0-9','0-9','yes','0-9','10-19','2009-2011','no','FALSE','TRUE','FALSE','TRUE'
'1000-1999','FALSE','0-9','0-9','yes','0-9','10-19','2015-2017','yes','FALSE','TRUE','FALSE','TRUE'
'2000-2999','FALSE','0-9','0-9','yes','0-9','0-9','2009-2011','no','FALSE','TRUE','FALSE','TRUE'
'90000-99999','TRUE','70000-79999','100-199','yes','400-499','1000-1999','2009-2011','no','FALSE','TRUE','TRUE','FALSE'
'2000-2999','FALSE','0-9','0-9','yes','0-9','10-19','2009-2011','no','FALSE','TRUE','FALSE','TRUE'
'2000-2999','FALSE','0-9','0-9','yes','0-9','20-29','2009-2011','no','FALSE','TRUE','FALSE','TRUE'
'9000-9999','FALSE','0-9','0-9','no','20-29','0-9','2015-2017','no','FALSE','TRUE','FALSE','TRUE'
'1000-1999','FALSE','0-9','0-9','yes','30-39','30-39','2012-2014','yes','FALSE','TRUE','FALSE','TRUE'
'6000-6999','FALSE','20000-29999','0-9','yes','700-799','100-199','2009-2011','yes','FALSE','FALSE','FALSE','FALSE'
'3000-3999','FALSE','0-9','0-9','yes','10-19','30-39','2012-2014','no','FALSE','TRUE','FALSE','TRUE'
'20000-29999','FALSE','20000-29999','10-19','yes','200-299','300-399','2015-2017','yes','FALSE','FALSE','TRUE','FALSE'
'9000-9999','FALSE','0-9','0-9','no','0-9','0-9','2015-2017','no','FALSE','TRUE','FALSE','TRUE'
'1000-1999','FALSE','10-19','0-9','yes','0-9','10-19','2012-2014','no','FALSE','FALSE','FALSE','TRUE'
'1000-1999','FALSE','0-9','0-9','yes','0-9','10-19','2009-2011','no','FALSE','TRUE','FALSE','TRUE'
'1000-1999','FALSE','3000-3999','0-9','yes','100-199','100-199','2009-2011','yes','TRUE','FALSE','FALSE','FALSE'
'9000-9999','FALSE','0-9','0-9','no','20-29','0-9','2015-2017','no','FALSE','TRUE','FALSE','TRUE'
'4000-4999','FALSE','0-9','0-9','yes','0-9','30-39','2012-2014','no','FALSE','TRUE','FALSE','TRUE'
'2000-2999','FALSE','0-9','0-9','yes','0-9','10-19','2009-2011','no','FALSE','TRUE','FALSE','TRUE'
'10000-19999','TRUE','9000-9999','0-9','yes','200-299','200-299','2012-2014','yes','TRUE','TRUE','TRUE','FALSE'
'2000-2999','FALSE','0-9','0-9','yes','0-9','10-19','2009-2011','yes','FALSE','TRUE','FALSE','TRUE'
'9000-9999','FALSE','0-9','0-9','no','0-9','0-9','2015-2017','no','FALSE','TRUE','FALSE','TRUE'
'4000-4999','FALSE','0-9','0-9','yes','0-9','30-39','2009-2011','no','FALSE','TRUE','FALSE','TRUE'
'2000-2999','FALSE','0-9','0-9','yes','10-19','0-9','2009-2011','no','FALSE','TRUE','FALSE','TRUE'
'2000-2999','FALSE','0-9','0-9','yes','0-9','40-49','2009-2011','no','FALSE','TRUE','FALSE','TRUE'
'10000-19999','TRUE','20000-29999','50-59','no','200-299','6000-6999','2015-2017','no','FALSE','TRUE','FALSE','FALSE'
'3000-3999','FALSE','0-9','0-9','yes','70-79','10-19','2012-2014','no','FALSE','TRUE','FALSE','TRUE'
'2000-2999','FALSE','0-9','0-9','yes','0-9','10-19','2009-2011','no','FALSE','TRUE','FALSE','TRUE'
'100000-1999999','TRUE','0-9','80-89','no','400-499','10000-19999','2015-2017','no','FALSE','TRUE','FALSE','FALSE'
'1000-1999','FALSE','0-9','0-9','yes','10-19','20-29','2012-2014','no','FALSE','TRUE','FALSE','TRUE'
'1000-1999','FALSE','0-9','0-9','yes','0-9','40-49','2015-2017','no','FALSE','TRUE','FALSE','TRUE'
'3000-3999','FALSE','20-29','0-9','yes','20-29','40-49','2012-2014','no','FALSE','FALSE','FALSE','TRUE'
'100000-1999999','TRUE','0-9','80-89','no','400-499','10000-19999','2015-2017','no','FALSE','TRUE','FALSE','FALSE'
'2000-2999','FALSE','0-9','0-9','yes','0-9','10-19','2009-2011','no','FALSE','TRUE','FALSE','TRUE'
'10000-19999','TRUE','0-9','20-29','no','90-99','100-199','2015-2017','no','FALSE','TRUE','FALSE','FALSE'
'2000-2999','FALSE','0-9','0-9','yes','0-9','20-29','2009-2011','no','FALSE','TRUE','FALSE','TRUE'
'30000-39999','FALSE','10000-19999','0-9','yes','400-499','400-499','2009-2011','yes','TRUE','FALSE','TRUE','FALSE'
'1000-1999','FALSE','0-9','0-9','yes','0-9','10-19','2009-2011','yes','FALSE','TRUE','FALSE','TRUE'
'3000-3999','FALSE','0-9','0-9','yes','0-9','20-29','2012-2014','no','FALSE','TRUE','FALSE','TRUE'
'1000-1999','FALSE','0-9','0-9','yes','40-49','10-19','2009-2011','yes','TRUE','TRUE','FALSE','TRUE'
'2000-2999','FALSE','0-9','0-9','yes','10-19','10-19','2012-2014','no','FALSE','TRUE','FALSE','TRUE'
'2000-2999','FALSE','0-9','0-9','yes','0-9','20-29','2012-2014','yes','FALSE','TRUE','FALSE','TRUE'
'100000-1999999','TRUE','0-9','100-199','no','300-399','30000-39999','2015-2017','no','FALSE','TRUE','FALSE','FALSE'
'1000-1999','FALSE','0-9','0-9','yes','0-9','0-9','2012-2014','no','FALSE','TRUE','FALSE','TRUE'
'100000-1999999','FALSE','3000-3999','30-39','yes','1000-1999','1000-1999','2009-2011','yes','TRUE','FALSE','TRUE','FALSE'
'2000-2999','FALSE','0-9','0-9','yes','50-59','50-59','2009-2011','yes','FALSE','FALSE','FALSE','TRUE'
'1000-1999','FALSE','40-49','0-9','yes','80-89','70-79','2009-2011','yes','TRUE','TRUE','TRUE','FALSE'
'100000-1999999','TRUE','0-9','100-199','no','300-399','30000-39999','2015-2017','no','FALSE','TRUE','FALSE','FALSE'
'100000-1999999','TRUE','10-19','40-49','no','800-899','7000-7999','2015-2017','no','FALSE','TRUE','FALSE','FALSE'
'70000-79999','TRUE','1000-1999','900-999','no','2000-2999','100000-1999999','2012-2014','no','FALSE','FALSE','FALSE','FALSE'
'100000-1999999','TRUE','10-19','40-49','no','800-899','7000-7999','2015-2017','no','FALSE','TRUE','FALSE','FALSE'
'2000-2999','FALSE','0-9','0-9','yes','100-199','20-29','2009-2011','no','FALSE','TRUE','FALSE','TRUE'
'3000-3999','FALSE','0-9','0-9','yes','10-19','30-39','2012-2014','no','FALSE','TRUE','FALSE','TRUE'
'100000-1999999','TRUE','10-19','40-49','no','800-899','7000-7999','2015-2017','no','FALSE','TRUE','FALSE','FALSE'
'4000-4999','TRUE','3000-3999','0-9','yes','800-899','100-199','2015-2017','no','FALSE','TRUE','TRUE','FALSE'
'1000-1999','FALSE','0-9','0-9','yes','30-39','30-39','2012-2014','no','FALSE','TRUE','FALSE','TRUE'
'1000-1999','FALSE','0-9','0-9','yes','0-9','10-19','2012-2014','no','FALSE','TRUE','FALSE','TRUE'
'1000-1999','FALSE','0-9','0-9','yes','10-19','0-9','2012-2014','no','FALSE','TRUE','FALSE','TRUE'
'1000-1999','TRUE','200-299','0-9','yes','3000-3999','200-299','2015-2017','yes','FALSE','TRUE','TRUE','FALSE'
'2000-2999','FALSE','0-9','0-9','yes','0-9','10-19','2012-2014','no','FALSE','TRUE','FALSE','TRUE'
'2000-2999','FALSE','0-9','0-9','yes','0-9','10-19','2012-2014','no','FALSE','FALSE','FALSE','TRUE'
'90000-99999','TRUE','0-9','400-499','no','900-999','70000-79999','2012-2014','no','FALSE','FALSE','FALSE','FALSE'
'3000-3999','FALSE','0-9','0-9','yes','100-199','400-499','2009-2011','yes','FALSE','FALSE','FALSE','TRUE'
'2000-2999','FALSE','0-9','0-9','yes','0-9','20-29','2009-2011','no','FALSE','TRUE','FALSE','TRUE'
'3000-3999','FALSE','20-29','0-9','yes','200-299','100-199','2012-2014','no','FALSE','FALSE','FALSE','TRUE'
'1000-1999','FALSE','0-9','0-9','yes','0-9','0-9','2009-2011','no','FALSE','TRUE','FALSE','TRUE'
'2000-2999','FALSE','0-9','0-9','yes','0-9','0-9','2012-2014','no','TRUE','TRUE','FALSE','TRUE'
'300-399','FALSE','0-9','0-9','yes','0-9','0-9','2015-2017','yes','FALSE','TRUE','FALSE','TRUE'
'0-99','FALSE','100-199','0-9','yes','50-59','10-19','2012-2014','yes','FALSE','FALSE','TRUE','FALSE'
'1000-1999','FALSE','0-9','0-9','yes','10-19','10-19','2015-2017','no','FALSE','TRUE','FALSE','TRUE'
'1000-1999','FALSE','0-9','0-9','yes','0-9','20-29','2009-2011','no','FALSE','TRUE','FALSE','TRUE'
'2000-2999','FALSE','0-9','0-9','yes','100-199','60-69','2012-2014','no','FALSE','TRUE','FALSE','TRUE'
'2000-2999','FALSE','0-9','0-9','yes','10-19','20-29','2009-2011','yes','TRUE','FALSE','FALSE','TRUE'
'2000-2999','FALSE','0-9','0-9','yes','0-9','20-29','2009-2011','no','FALSE','TRUE','FALSE','TRUE'
'2000-2999','TRUE','0-9','0-9','yes','4000-4999','800-899','2015-2017','no','FALSE','TRUE','TRUE','FALSE'
'10000-19999','FALSE','100-199','0-9','yes','800-899','600-699','2012-2014','yes','FALSE','FALSE','FALSE','TRUE'
'2000-2999','FALSE','0-9','0-9','yes','0-9','20-29','2009-2011','no','FALSE','TRUE','FALSE','TRUE'
'1000-1999','FALSE','0-9','0-9','yes','20-29','20-29','2012-2014','no','FALSE','TRUE','FALSE','TRUE'
'2000-2999','FALSE','10-19','0-9','yes','100-199','70-79','2012-2014','yes','FALSE','FALSE','FALSE','TRUE'
'100000-1999999','TRUE','0-9','80-89','no','400-499','10000-19999','2015-2017','no','FALSE','TRUE','FALSE','FALSE'
'3000-3999','FALSE','0-9','0-9','yes','0-9','20-29','2009-2011','no','FALSE','TRUE','FALSE','TRUE'
'30000-39999','FALSE','900-999','30-39','no','1000-1999','1000-1999','2012-2014','no','FALSE','TRUE','FALSE','FALSE'
'100000-1999999','TRUE','0-9','80-89','no','400-499','10000-19999','2015-2017','no','FALSE','TRUE','FALSE','FALSE'
'200-299','FALSE','100-199','0-9','yes','500-599','20-29','2015-2017','no','FALSE','TRUE','TRUE','FALSE'
'30000-39999','FALSE','10000-19999','0-9','yes','500-599','1000-1999','2012-2014','no','TRUE','TRUE','TRUE','FALSE'
'20000-29999','FALSE','2000-2999','80-89','yes','3000-3999','2000-2999','2012-2014','yes','TRUE','TRUE','TRUE','FALSE'
'2000-2999','FALSE','0-9','0-9','yes','20-29','10-19','2009-2011','yes','FALSE','TRUE','FALSE','TRUE'
'2000-2999','FALSE','0-9','0-9','yes','10-19','10-19','2009-2011','no','FALSE','TRUE','FALSE','TRUE'
'5000-5999','FALSE','6000-6999','0-9','yes','400-499','900-999','2012-2014','no','TRUE','FALSE','TRUE','FALSE'
'1000-1999','FALSE','30-39','0-9','yes','0-9','20-29','2012-2014','yes','TRUE','FALSE','FALSE','TRUE'
'20000-29999','FALSE','0-9','0-9','yes','2000-2999','1000-1999','2015-2017','yes','FALSE','TRUE','FALSE','TRUE'
'1000-1999','FALSE','0-9','0-9','yes','20-29','10-19','2009-2011','yes','FALSE','TRUE','FALSE','TRUE'
'1000-1999','FALSE','0-9','0-9','yes','2000-2999','1000-1999','2015-2017','no','TRUE','TRUE','FALSE','TRUE'
'0-99','FALSE','20-29','0-9','yes','80-89','0-9','2012-2014','yes','FALSE','TRUE','TRUE','FALSE'
'100000-1999999','FALSE','0-9','0-9','yes','200-299','1000-1999','2009-2011','no','FALSE','FALSE','FALSE','FALSE'
'10000-19999','FALSE','20000-29999','0-9','yes','300-399','400-499','2015-2017','no','TRUE','FALSE','TRUE','FALSE'
'4000-4999','TRUE','0-9','0-9','yes','40-49','10-19','2015-2017','yes','FALSE','TRUE','FALSE','FALSE'
'2000-2999','FALSE','0-9','0-9','yes','0-9','20-29','2012-2014','no','FALSE','TRUE','FALSE','FALSE'
'2000-2999','FALSE','0-9','0-9','yes','4000-4999','800-899','2015-2017','no','FALSE','TRUE','TRUE','TRUE'
'1000-1999','TRUE','0-9','0-9','yes','20-29','20-29','2015-2017','no','FALSE','TRUE','FALSE','FALSE'
'200-299','FALSE','100-199','0-9','yes','700-799','100-199','2015-2017','yes','FALSE','TRUE','TRUE','TRUE'
'1000-1999','TRUE','0-9','0-9','yes','10-19','0-9','2015-2017','no','FALSE','TRUE','FALSE','FALSE'
'3000-3999','TRUE','0-9','0-9','yes','0-9','10-19','2012-2014','no','FALSE','TRUE','FALSE','FALSE'
'2000-2999','TRUE','0-9','0-9','yes','0-9','10-19','2009-2011','no','FALSE','TRUE','FALSE','FALSE'
'2000-2999','TRUE','0-9','0-9','yes','0-9','10-19','2009-2011','no','FALSE','TRUE','FALSE','FALSE'
'3000-3999','FALSE','3000-3999','0-9','yes','1000-1999','200-299','2015-2017','no','FALSE','TRUE','TRUE','TRUE'
'2000-2999','TRUE','0-9','0-9','yes','0-9','20-29','2012-2014','yes','TRUE','FALSE','FALSE','FALSE'
'7000-7999','FALSE','10000-19999','10-19','yes','200-299','500-599','2015-2017','yes','FALSE','TRUE','TRUE','TRUE'
'1000-1999','TRUE','0-9','0-9','yes','30-39','10-19','2012-2014','no','FALSE','TRUE','FALSE','FALSE'
'4000-4999','TRUE','0-9','0-9','yes','2000-2999','300-399','2009-2011','yes','FALSE','TRUE','FALSE','FALSE'
'2000-2999','TRUE','0-9','0-9','yes','0-9','10-19','2009-2011','no','FALSE','TRUE','FALSE','FALSE'
'90000-99999','FALSE','70000-79999','100-199','yes','400-499','1000-1999','2009-2011','no','FALSE','TRUE','TRUE','TRUE'
'3000-3999','TRUE','0-9','0-9','yes','0-9','10-19','2009-2011','no','FALSE','TRUE','FALSE','FALSE'
'1000-1999','TRUE','0-9','0-9','yes','30-39','10-19','2012-2014','no','FALSE','TRUE','FALSE','FALSE'
'4000-4999','TRUE','50-59','0-9','yes','1000-1999','300-399','2009-2011','no','FALSE','TRUE','FALSE','FALSE'
'1000-1999','TRUE','0-9','0-9','yes','0-9','10-19','2012-2014','no','FALSE','TRUE','FALSE','FALSE'
'2000-2999','TRUE','0-9','0-9','yes','0-9','10-19','2012-2014','no','FALSE','TRUE','FALSE','FALSE'
'2000-2999','FALSE','0-9','0-9','yes','4000-4999','800-899','2015-2017','no','FALSE','TRUE','TRUE','TRUE'
'1000-1999','TRUE','0-9','0-9','yes','0-9','10-19','2012-2014','no','FALSE','FALSE','FALSE','FALSE'
'3000-3999','FALSE','3000-3999','0-9','yes','1000-1999','200-299','2015-2017','no','FALSE','TRUE','TRUE','TRUE'
'1000-1999','TRUE','0-9','0-9','yes','10-19','10-19','2009-2011','yes','FALSE','TRUE','FALSE','FALSE'
'10000-19999','FALSE','2000-2999','10-19','yes','400-499','800-899','2009-2011','yes','TRUE','FALSE','TRUE','FALSE'
'20000-29999','TRUE','70-79','0-9','yes','400-499','500-599','2009-2011','yes','TRUE','FALSE','FALSE','FALSE'
'20000-29999','FALSE','10000-19999','0-9','yes','200-299','400-499','2009-2011','yes','TRUE','FALSE','TRUE','FALSE'
'1000-1999','TRUE','0-9','0-9','yes','0-9','10-19','2012-2014','no','FALSE','TRUE','FALSE','FALSE'
'2000-2999','TRUE','0-9','0-9','yes','0-9','10-19','2009-2011','yes','FALSE','TRUE','FALSE','FALSE'
'8000-8999','FALSE','20000-29999','10-19','yes','1000-1999','200-299','2015-2017','yes','FALSE','TRUE','TRUE','TRUE'
'2000-2999','TRUE','0-9','0-9','yes','0-9','10-19','2009-2011','no','FALSE','TRUE','FALSE','FALSE'
'1000-1999','TRUE','0-9','0-9','yes','0-9','10-19','2012-2014','no','FALSE','TRUE','FALSE','FALSE'
'2000-2999','TRUE','0-9','0-9','yes','40-49','50-59','2012-2014','no','FALSE','TRUE','FALSE','FALSE'
'1000-1999','FALSE','9000-9999','0-9','yes','500-599','100-199','2015-2017','no','FALSE','TRUE','TRUE','TRUE'
'1000-1999','TRUE','0-9','0-9','yes','10-19','20-29','2009-2011','no','FALSE','TRUE','FALSE','FALSE'
'2000-2999','TRUE','0-9','0-9','yes','0-9','20-29','2009-2011','no','FALSE','TRUE','FALSE','FALSE'
'2000-2999','TRUE','0-9','0-9','yes','0-9','10-19','2012-2014','no','FALSE','TRUE','FALSE','FALSE'
'3000-3999','TRUE','0-9','0-9','yes','0-9','20-29','2012-2014','no','FALSE','TRUE','FALSE','FALSE'
'1000-1999','TRUE','0-9','0-9','yes','20-29','20-29','2015-2017','no','FALSE','TRUE','FALSE','FALSE'
'10000-19999','FALSE','20000-29999','100-199','yes','700-799','20000-29999','2009-2011','no','TRUE','FALSE','FALSE','FALSE'
'2000-2999','TRUE','0-9','0-9','yes','20-29','60-69','2009-2011','yes','FALSE','FALSE','FALSE','FALSE'
'1000-1999','TRUE','0-9','0-9','yes','0-9','20-29','2009-2011','no','FALSE','TRUE','FALSE','FALSE','TRUE'
'1000-1999','TRUE','0-9','0-9','yes','0-9','0-9','2012-2014','no','FALSE','TRUE','FALSE','FALSE'
'1000-1999','TRUE','70-79','0-9','yes','500-599','100-199','2009-2011','yes','FALSE','FALSE','FALSE','FALSE'
'1000-1999','TRUE','0-9','0-9','yes','0-9','0-9','2009-2011','no','FALSE','TRUE','FALSE','FALSE'
'1000-1999','TRUE','0-9','0-9','yes','50-59','10-19','2015-2017','yes','FALSE','TRUE','FALSE','FALSE'
'2000-2999','TRUE','0-9','0-9','yes','10-19','20-29','2012-2014','no','FALSE','TRUE','FALSE','FALSE'
'2000-2999','FALSE','6000-6999','600-699','yes','100-199','100000-1999999','2015-2017','no','FALSE','TRUE','FALSE','TRUE'
'9000-9999','TRUE','0-9','0-9','no','0-9','0-9','2015-2017','no','FALSE','TRUE','FALSE','FALSE'
'2000-2999','TRUE','0-9','0-9','yes','500-599','10-19','2009-2011','yes','FALSE','FALSE','FALSE','FALSE'
'2000-2999','TRUE','0-9','0-9','yes','10-19','10-19','2009-2011','no','FALSE','TRUE','FALSE','FALSE'
'2000-2999','TRUE','0-9','0-9','yes','30-39','30-39','2012-2014','no','FALSE','TRUE','FALSE','FALSE'
'30000-39999','FALSE','10000-19999','0-9','yes','500-599','1000-1999','2012-2014','no','TRUE','TRUE','FALSE','FALSE'
'4000-4999','TRUE','0-9','0-9','yes','100-199','50-59','2012-2014','yes','FALSE','FALSE','FALSE','FALSE'
'9000-9999','TRUE','0-9','0-9','no','0-9','0-9','2015-2017','no','FALSE','TRUE','FALSE','FALSE'
'1000-1999','FALSE','0-9','0-9','yes','20-29','10-19','2012-2014','no','FALSE','TRUE','FALSE','TRUE'
'2000-2999','FALSE','0-9','0-9','yes','100-199','0-9','2009-2011','no','FALSE','TRUE','FALSE','TRUE'
'2000-2999','FALSE','0-9','0-9','yes','0-9','20-29','2012-2014','yes','FALSE','TRUE','FALSE','TRUE'
'3000-3999','FALSE','0-9','0-9','yes','0-9','40-49','2009-2011','no','FALSE','TRUE','FALSE','TRUE'
'1000-1999','FALSE','0-9','0-9','yes','0-9','10-19','2012-2014','no','FALSE','TRUE','FALSE','TRUE'
'3000-3999','FALSE','4000-4999','0-9','yes','200-299','20-29','2015-2017','yes','FALSE','TRUE','TRUE','TRUE'
'9000-9999','FALSE','0-9','0-9','no','0-9','0-9','2015-2017','no','FALSE','TRUE','FALSE','TRUE'
'2000-2999','FALSE','10000-19999','0-9','yes','1000-1999','100-199','2015-2017','no','FALSE','TRUE','TRUE','TRUE'
'20000-29999','FALSE','6000-6999','0-9','yes','600-699','20-29','2009-2011','yes','FALSE','FALSE','FALSE','FALSE'
'30000-39999','FALSE','10000-19999','0-9','yes','100-199','200-299','2012-2014','no','TRUE','FALSE','FALSE','TRUE'
'3000-3999','FALSE','200-299','0-9','yes','100-199','70-79','2009-2011','yes','FALSE''FALSE','FALSE','TRUE'
'10000-19999','FALSE','500-599','0-9','yes','300-399','100-199','2009-2011','no','TRUE','FALSE','FALSE','TRUE'
'600-699','TRUE','7000-7999','0-9','yes','4000-4999','500-599','2012-2014','no','FALSE','TRUE','TRUE','FALSE'
'5000-5999','FALSE','200-299','0-9','yes','50-59','100-199','2009-2011','yes','TRUE','TRUE','FALSE','TRUE'
'2000-2999','FALSE','0-9','0-9','yes','100-199','80-89','2009-2011','yes','TRUE','FALSE','FALSE','TRUE'
'1000-1999','FALSE','0-9','0-9','yes','10-19','10-19','2012-2014','no','FALSE','TRUE','FALSE','TRUE'
'4000-4999','FALSE','0-9','0-9','yes','4000-4999','400-499','2015-2017','yes','FALSE','TRUE','FALSE','TRUE'
'1000-1999','FALSE','0-9','0-9','yes','0-9','20-29','2012-2014','no','FALSE','TRUE','FALSE','TRUE'
'1000-1999','FALSE','0-9','0-9','yes','0-9','10-19','2009-2011','no','FALSE','TRUE','FALSE','TRUE'
'9000-9999','FALSE','0-9','0-9','no','0-9','0-9','2015-2017','no','FALSE','TRUE','FALSE','TRUE'
'3000-3999','TRUE','3000-3999','0-9','yes','1000-1999','200-299','2015-2017','no','FALSE','TRUE','TRUE','FALSE'
'1000-1999','FALSE','20-29','0-9','yes','200-299','100-199','2009-2011','no','FALSE','FALSE','FALSE','TRUE'
'2000-2999','FALSE','0-9','0-9','yes','0-9','10-19','2009-2011','no','FALSE','TRUE','FALSE','TRUE'
'1000-1999','FALSE','0-9','0-9','yes','0-9','10-19','2015-2017','yes','FALSE','TRUE','FALSE','TRUE'
'2000-2999','FALSE','0-9','0-9','yes','0-9','0-9','2009-2011','no','FALSE','TRUE','FALSE','TRUE'
'90000-99999','TRUE','70000-79999','100-199','yes','400-499','1000-1999','2009-2011','no','FALSE','TRUE','TRUE','FALSE'
'2000-2999','FALSE','0-9','0-9','yes','0-9','10-19','2009-2011','no','FALSE','TRUE','FALSE','TRUE'
'2000-2999','FALSE','0-9','0-9','yes','0-9','20-29','2009-2011','no','FALSE','TRUE','FALSE','TRUE'
'9000-9999','FALSE','0-9','0-9','no','20-29','0-9','2015-2017','no','FALSE','TRUE','FALSE','TRUE'
'1000-1999','FALSE','0-9','0-9','yes','30-39','30-39','2012-2014','yes','FALSE','TRUE','FALSE','TRUE'
'6000-6999','FALSE','20000-29999','0-9','yes','700-799','100-199','2009-2011','yes','FALSE','FALSE','FALSE','FALSE'
'2000-2999','TRUE','2000-2999','0-9','yes','100-199','600-699','2015-2017','no','FALSE','FALSE','TRUE','FALSE'
'2000-2999','FALSE','0-9','0-9','yes','0-9','20-29','2009-2011','no','FALSE','TRUE','FALSE','TRUE'
'0-99','TRUE','0-9','0-9','yes','90-99','40-49','2015-2017','no','FALSE','TRUE','TRUE','FALSE'
'1000-1999','FALSE','0-9','0-9','yes','80-89','0-9','2015-2017','no','FALSE','TRUE','FALSE','TRUE'
'1000-1999','FALSE','0-9','0-9','yes','0-9','0-9','2009-2011','no','FALSE','TRUE','FALSE','TRUE'
'3000-3999','FALSE','10-19','0-9','yes','10-19','30-39','2009-2011','no','FALSE','TRUE','FALSE','TRUE'
'2000-2999','FALSE','50-59','0-9','yes','90-99','70-79','2015-2017','yes','FALSE','TRUE','FALSE','TRUE'
'1000-1999','FALSE','0-9','0-9','yes','20-29','20-29','2012-2014','yes','TRUE','FALSE','FALSE','TRUE'
'2000-2999','FALSE','0-9','0-9','yes','20-29','20-29','2012-2014','yes','FALSE','TRUE','FALSE','TRUE'
'3000-3999','FALSE','0-9','0-9','yes','0-9','10-19','2012-2014','no','FALSE','TRUE','FALSE','TRUE'
'2000-2999','FALSE','0-9','0-9','yes','20-29','10-19','2012-2014','no','FALSE','TRUE','FALSE','TRUE'
'1000-1999','FALSE','60-69','0-9','yes','100-199','30-39','2012-2014','no','FALSE','FALSE','FALSE','TRUE'
'4000-4999','FALSE','0-9','100-199','no','10000-99999','10000-19999','2012-2014','yes','FALSE','FALSE','FALSE','TRUE'
'3000-3999','FALSE','0-9','0-9','yes','60-69','20-29','2015-2017','no','FALSE','TRUE','FALSE','TRUE'
'800-899','TRUE','0-9','0-9','yes','400-499','20-29','2015-2017','yes','FALSE','TRUE','TRUE','FALSE'
'2000-2999','FALSE','0-9','0-9','yes','0-9','10-19','2012-2014','no','FALSE','TRUE','FALSE','TRUE'
'3000-3999','FALSE','3000-3999','0-9','yes','500-599','80-89','2009-2011','no','FALSE','TRUE','FALSE','FALSE'
'2000-2999','FALSE','0-9','0-9','yes','0-9','20-29','2012-2014','no','FALSE','TRUE','FALSE','TRUE'
'1000-1999','FALSE','10-19','0-9','yes','20-29','30-39','2012-2014','yes','FALSE','FALSE','FALSE','TRUE'
'2000-2999','FALSE','0-9','0-9','yes','0-9','20-29','2009-2011','no','FALSE','TRUE','FALSE','TRUE'
'1000-1999','FALSE','0-9','0-9','yes','0-9','0-9','2012-2014','no','FALSE','TRUE','FALSE','TRUE'
'1000-1999','FALSE','0-9','0-9','yes','0-9','10-19','2012-2014','no','FALSE','TRUE','FALSE','TRUE'
'1000-1999','FALSE','0-9','0-9','yes','0-9','10-19','2009-2011','yes','FALSE','FALSE','FALSE','TRUE'
'30000-39999','FALSE','20000-29999','0-9','yes','700-799','1000-1999','2012-2014','no','TRUE','FALSE','TRUE','FALSE'
'1000-1999','FALSE','0-9','0-9','yes','0-9','10-19','2012-2014','no','FALSE','TRUE','FALSE','TRUE'
'2000-2999','FALSE','0-9','0-9','yes','0-9','10-19','2009-2011','no','TRUE','FALSE','FALSE','TRUE'
'2000-2999','FALSE','0-9','0-9','yes','10-19','10-19','2012-2014','no','FALSE','TRUE','FALSE','TRUE'
'1000-1999','FALSE','0-9','0-9','yes','0-9','10-19','2009-2011','no','FALSE','TRUE','FALSE','TRUE'
'1000-1999','FALSE','0-9','0-9','yes','0-9','0-9','2015-2017','no','FALSE','TRUE','FALSE','TRUE'
'900-999','FALSE','2000-2999','0-9','yes','300-399','100-199','2015-2017','yes','FALSE','TRUE','FALSE','FALSE'
'8000-8999','TRUE','1000-1999','10-19','no','1000-1999','6000-6999','2012-2014','no','FALSE','FALSE','FALSE','FALSE'
'2000-2999','FALSE','0-9','0-9','yes','20-29','20-29','2009-2011','no','FALSE','FALSE','FALSE','TRUE'
'2000-2999','FALSE','60-69','0-9','yes','100-199','60-69','2009-2011','no','FALSE','TRUE','FALSE','TRUE'
'1000-1999','FALSE','0-9','0-9','yes','10-19','20-29','2009-2011','no','FALSE','TRUE','FALSE','TRUE'
'2000-2999','FALSE','0-9','0-9','yes','0-9','10-19','2009-2011','no','FALSE','FALSE','FALSE','TRUE'
'1000-1999','FALSE','0-9','0-9','yes','0-9','20-29','2012-2014','no','FALSE','TRUE','FALSE','TRUE'
'2000-2999','FALSE','3000-3999','0-9','yes','10-19','10-19','2012-2014','no','TRUE','TRUE','FALSE','TRUE'
'2000-2999','FALSE','0-9','0-9','yes','0-9','10-19','2012-2014','no','FALSE','TRUE','FALSE','TRUE'
'1000-1999','FALSE','0-9','0-9','yes','20-29','20-29','2009-2011','no','FALSE','TRUE','FALSE','TRUE'
'100000-1999999','TRUE','10-19','100-199','no','700-799','20000-29999','2015-2017','no','FALSE','TRUE','FALSE','FALSE'
'30000-39999','TRUE','10000-19999','0-9','yes','5000-5999','400-499','2015-2017','yes','FALSE','TRUE','TRUE','FALSE'
'20000-29999','FALSE','10000-19999','10-19','yes','400-499','200-299','2012-2014','yes','TRUE','FALSE','TRUE','FALSE'
'2000-2999','FALSE','0-9','0-9','yes','0-9','10-19','2009-2011','yes','FALSE','TRUE','FALSE','TRUE'
'1000-1999','FALSE','0-9','0-9','yes','0-9','10-19','2009-2011','yes','FALSE','FALSE','FALSE','TRUE'
'3000-3999','FALSE','0-9','0-9','yes','20-29','30-39','2009-2011','no','FALSE','TRUE','FALSE','TRUE'
'8000-8999','FALSE','500-599','10-19','yes','1000-1999','400-499','2009-2011','no','TRUE','FALSE','FALSE','TRUE'
'200-299','TRUE','300-399','0-9','yes','200-299','40-49','2015-2017','yes','FALSE','FALSE','TRUE','FALSE'
'2000-2999','FALSE','0-9','0-9','yes','20-29','20-29','2012-2014','no','FALSE','TRUE','FALSE','TRUE'
'1000-1999','FALSE','0-9','0-9','yes','40-49','20-29','2012-2014','no','FALSE','TRUE','FALSE','TRUE'
'1000-1999','FALSE','0-9','0-9','yes','0-9','0-9','2009-2011','no','FALSE','TRUE','FALSE','TRUE'
'1000-1999','FALSE','0-9','0-9','yes','0-9','0-9','2012-2014','no','FALSE','TRUE','FALSE','TRUE'
'700-799','TRUE','2000-2999','0-9','yes','800-899','200-299','2015-2017','no','FALSE','TRUE','TRUE','FALSE'
'2000-2999','FALSE','1000-1999','0-9','yes','100-199','100-199','2015-2017','yes','FALSE','TRUE','TRUE','FALSE'
'3000-3999','FALSE','0-9','0-9','yes','50-59','40-49','2012-2014','no','FALSE','TRUE','FALSE','TRUE'
'100000-1999999','TRUE','0-9','100-199','no','300-399','30000-39999','2015-2017','no','FALSE','TRUE','FALSE','FALSE'
'1000-1999','FALSE','40-49','0-9','yes','80-89','30-39','2012-2014','no','FALSE','FALSE','FALSE','TRUE'
'2000-2999','TRUE','50-59','10-19','yes','1000-1999','900-999','2015-2017','no','FALSE','TRUE','TRUE','FALSE'
'1000-1999','FALSE','0-9','0-9','yes','10-19','10-19','2012-2014','no','FALSE','TRUE','FALSE','TRUE'
'2000-2999','FALSE','0-9','0-9','yes','0-9','30-39','2012-2014','no','FALSE','TRUE','FALSE','TRUE'
'100000-1999999','TRUE','0-9','100-199','no','300-399','30000-39999','2015-2017','no','FALSE','TRUE','FALSE','FALSE'
'1000-1999','FALSE','0-9','0-9','yes','10-19','20-29','2009-2011','yes','TRUE','TRUE','FALSE','TRUE'
'100-199','TRUE','30-39','0-9','yes','300-399','90-99','2015-2017','yes','FALSE','TRUE','TRUE','FALSE'
'3000-3999','FALSE','0-9','0-9','yes','100-199','60-69','2009-2011','yes','TRUE','FALSE','FALSE','TRUE'
'2000-2999','FALSE','0-9','0-9','yes','0-9','10-19','2012-2014','no','FALSE','TRUE','FALSE','TRUE'
'1000-1999','FALSE','0-9','0-9','yes','0-9','10-19','2012-2014','no','FALSE','TRUE','FALSE','TRUE'
'1000-1999','FALSE','0-9','0-9','yes','0-9','10-19','2009-2011','no','FALSE','FALSE','FALSE','TRUE'
'4000-4999','TRUE','0-9','0-9','no','0-9','1000-1999','2015-2017','no','FALSE','TRUE','FALSE','FALSE'
'900-999','TRUE','300-399','0-9','yes','90-99','50-59','2015-2017','no','FALSE','TRUE','TRUE','FALSE'
'1000-1999','FALSE','0-9','0-9','yes','0-9','10-19','2009-2011','no','FALSE','TRUE','FALSE','TRUE'
'3000-3999','FALSE','0-9','0-9','yes','0-9','30-39','2009-2011','yes','TRUE','TRUE','FALSE','TRUE'
'2000-2999','FALSE','0-9','0-9','yes','0-9','30-39','2009-2011','no','FALSE','TRUE','FALSE','TRUE'
'1000-1999','FALSE','0-9','0-9','yes','80-89','10-19','2012-2014','no','FALSE','TRUE','FALSE','TRUE'
'7000-7999','TRUE','0-9','0-9','no','0-9','2000-2999','2015-2017','no','FALSE','FALSE','FALSE','FALSE'
'2000-2999','FALSE','0-9','0-9','yes','10-19','20-29','2012-2014','yes','FALSE','TRUE','FALSE','TRUE'
'2000-2999','FALSE','0-9','0-9','yes','10-19','10-19','2012-2014','no','FALSE','TRUE','FALSE','FALSE'
'100000-1999999','FALSE','500-599','10-19','yes','3000-3999','4000-4999','2009-2011','yes','TRUE','FALSE','TRUE','FALSE'
'4000-4999','FALSE','0-9','0-9','yes','0-9','30-39','2012-2014','no','FALSE','TRUE','FALSE','TRUE'
'2000-2999','TRUE','0-9','0-9','yes','4000-4999','800-899','2015-2017','no','FALSE','TRUE','TRUE','FALSE'
'20000-29999','FALSE','1000-1999','10-19','yes','2000-2999','900-999','2012-2014','yes','TRUE','TRUE','FALSE','FALSE'
'1000-1999','FALSE','0-9','0-9','yes','10-19','0-9','2015-2017','no','FALSE','TRUE','FALSE','TRUE'
'4000-4999','FALSE','0-9','0-9','yes','0-9','30-39','2009-2011','no','FALSE','TRUE','FALSE','TRUE'
'10000-19999','FALSE','10000-19999','0-9','yes','300-399','200-299','2009-2011','yes','TRUE','FALSE','FALSE','TRUE'
'1000-1999','FALSE','0-9','0-9','yes','10-19','10-19','2009-2011','no','FALSE','TRUE','FALSE','TRUE'
'10000-19999','FALSE','10000-19999','20-29','no','200-299','300-399','2009-2011','yes','FALSE','TRUE','FALSE','FALSE'
'2000-2999','FALSE','0-9','0-9','yes','0-9','0-9','2009-2011','no','FALSE','TRUE','FALSE','TRUE'
'2000-2999','FALSE','0-9','0-9','yes','20-29','20-29','2012-2014','no','FALSE','TRUE','FALSE','TRUE'
'6000-6999','TRUE','0-9','0-9','no','0-9','600-699','2015-2017','no','FALSE','TRUE','FALSE','FALSE'
'3000-3999','FALSE','0-9','0-9','yes','0-9','20-29','2009-2011','no','FALSE','TRUE','FALSE','TRUE'
'2000-2999','FALSE','0-9','0-9','yes','0-9','10-19','2009-2011','no','FALSE','TRUE','FALSE','TRUE'
'1000-1999','FALSE','0-9','0-9','yes','60-69','30-39','2012-2014','yes','TRUE','TRUE','FALSE','TRUE'
