# Supplementary material for: Application of interval type-2 fuzzy logic and type-1 fuzzy logic-based approaches to social networks for spam detection with combined feature capabilities
Source: PeerJ Comput Sci. 2023 Apr 21;9:e1316. doi: 10.7717/peerj-cs.1316 (PMC10280623; doi:10.7717/peerj-cs.1316)
Supplement: Supplemental Information 5 — Python codes used to obtain the dataset via twitter. [file peerj-cs-09-1316-s005.py]

import tweepy
from tweepy import Stream
from tweepy import OAuthHandler
from tweepy.streaming import StreamListener
import time
import argparse
import string
import config
import json

def get_parser():
    """Get parser for command line arguments."""
    parser = argparse.ArgumentParser(description="Twitter Downloader")
    parser.add_argument("-q",
                        "--query",
                        dest="query",
                        help="Query/Filter",
                        default='-')
    parser.add_argument("-d",
                        "--data-dir",
                        dest="data_dir",
                        help="Output/Data Directory")
    return parser


class MyListener(StreamListener):
    """StreamListener akış verileri için özel."""

    def __init__(self, data_dir, query):
        query_fname = format_filename(query)
        self.outfile = "%sstream_%s.json" % (data_dir, query_fname)
        """Datayı kaydedeceğin klasörü oluşturuyorsun json formatında"""

    def on_data(self, data):
        try:
            with open(self.outfile, 'a') as f:
                f.write(data)
                print(data)
                return True
        except BaseException as e:
            print("Error on_data: %s" % str(e))
            time.sleep(5)
        return True

    def on_error(self, status):
        print(status)
        return True


def format_filename(fname):
    """oluşturduğun klasır adını buradan ayarlıyorsun
    Arguments:
        fname -- klasor adını cevir
    Return:
        String -- dosya adına çevir
    """
    return ''.join(convert_valid(one_char) for one_char in fname)


def convert_valid(one_char):
    """Convert a character into '_' if invalid.
    Arguments:
        fname -- klasor adını cevir
    Return:
        String -- dosya adına çevir
    """
    valid_chars = "-_.%s%s" % (string.ascii_letters, string.digits)
    if one_char in valid_chars:
        return one_char
    else:
        return '_'

@classmethod
def parse(cls, api, raw):
    status = cls.first_parse(api, raw)
    setattr(status, 'json', json.dumps(raw))
    return status

if __name__ == '__main__':
    parser = get_parser()
    args = parser.parse_args()
    auth = OAuthHandler(config.consumer_key, config.consumer_secret)
    auth.set_access_token(config.access_token, config.access_secret)
    api = tweepy.API(auth)

    twitter_stream = Stream(auth, MyListener(args.data_dir, args.query))
    twitter_stream.filter(track=[args.query])
