# Supplementary material for: Application of interval type-2 fuzzy logic and type-1 fuzzy logic-based approaches to social networks for spam detection with combined feature capabilities
Source: PeerJ Comput Sci. 2023 Apr 21;9:e1316. doi: 10.7717/peerj-cs.1316 (PMC10280623; doi:10.7717/peerj-cs.1316)
Supplement: Supplemental Information 10 [file peerj-cs-09-1316-s010.fis]

[System]
Name='Sugenotype1'
Type='sugeno'
Version=2.0
NumInputs=3
NumOutputs=1
NumRules=27
AndMethod='min'
OrMethod='max'
ImpMethod='prod'
AggMethod='sum'
DefuzzMethod='wtaver'

[Input1]
Name='CMBFEUT'
Range=[0 70]
NumMFs=3
MF1='LT':'gauss2mf',[0.0595 0 9.35047929780678 10.6052428681573]
MF2='NR':'gauss2mf',[2.28 37.1 2.25 39.6908428695406]
MF3='MR':'gauss2mf',[6.25 59.8453199653169 0.0595 70.2]

[Input2]
Name='User_Statuses_Count'
Range=[0 1000000]
NumMFs=3
MF1='LT':'trapmf',[-6860 -3470 21200 26599.8457979954]
MF2='NR':'trapmf',[2700 27370.8558211257 80600 125000]
MF3='MR':'trapmf',[67463.3770239013 111000 1010000 1010000]

[Input3]
Name='User_Followers_Count'
Range=[0 80000]
NumMFs=3
MF1='LT':'trapmf',[-715 -555 1390 29600]
MF2='NR':'trapmf',[92.5 16314.5720894372 39500 50000]
MF3='MR':'trapmf',[29400 49498.8434849653 79600 79700]

[Output1]
Name='OUT'
Range=[0 1]
NumMFs=2
MF1='SPMDG':'constant',[0.28318998913645]
MF2='SPM':'constant',[0.709555834033768]

[Rules]
1 1 1, 2 (1) : 1
1 1 2, 1 (1) : 1
1 1 3, 1 (1) : 1
1 2 1, 1 (1) : 1
1 2 2, 1 (1) : 1
1 2 3, 1 (1) : 1
1 3 1, 1 (1) : 1
1 3 2, 1 (1) : 1
1 3 3, 1 (1) : 1
2 1 1, 1 (1) : 1
2 1 2, 1 (1) : 1
2 1 3, 1 (1) : 1
2 2 1, 1 (1) : 1
2 2 2, 1 (1) : 1
2 2 3, 1 (1) : 1
2 3 1, 1 (1) : 1
2 3 2, 1 (1) : 1
2 3 3, 1 (1) : 1
3 1 1, 1 (1) : 1
3 1 2, 1 (1) : 1
3 1 3, 1 (1) : 1
3 2 1, 1 (1) : 1
3 2 2, 1 (1) : 1
3 2 3, 1 (1) : 1
3 3 1, 1 (1) : 1
3 3 2, 1 (1) : 1
3 3 3, 1 (1) : 1
