# Supplementary material for: Application of interval type-2 fuzzy logic and type-1 fuzzy logic-based approaches to social networks for spam detection with combined feature capabilities
Source: PeerJ Comput Sci. 2023 Apr 21;9:e1316. doi: 10.7717/peerj-cs.1316 (PMC10280623; doi:10.7717/peerj-cs.1316)
Supplement: Supplemental Information 12 — This data was obtained by applying the processes in the Data Reconciliation procedure. [file peerj-cs-09-1316-s012.csv]

CMFTR	USC	UFC	ULC	UFRC	UFLC	CLASS
60	781	1097	1	514	865	0
60	790	1278	9	542	803	0
60	712	1546	9	591	884	0
60	791	1957	4	579	893	0
60	763	1964	8	595	867	0
27	27060	28234	743	248	32760	0
27	20318	26948	738	244	36797	0
27	22769	23170	776	264	36550	0
27	20461	29502	779	270	31626	0
27	20971	20344	718	275	31189	0
8	9751	29	8	234	135	1
8	9255	25	2	219	183	1
8	9505	21	8	225	158	1
8	9699	21	2	261	154	1
8	9890	22	9	247	191	1
9	1075	1	1	26	14	1
9	1053	5	7	22	10	1
9	1530	4	3	26	12	1
9	1779	0	5	26	19	1
9	1934	3	1	27	11	1
12	2106	18	4	21	28	1
12	2961	10	9	28	26	1
12	2004	13	1	25	23	1
12	2774	12	2	25	25	1
12	2817	18	1	21	24	1
12	2417	4	7	1	2	1
12	2049	3	3	9	3	1
12	2902	9	2	9	8	1
12	2944	3	4	5	0	1
12	2490	1	0	0	0	1
12	1547	11	9	3	6	1
12	1296	13	7	5	3	1
12	1744	16	4	5	8	1
12	1188	17	4	8	5	1
12	1686	10	4	7	3	1
12	3207	31	3	49	25	1
12	3301	32	9	44	22	1
12	3470	31	4	41	26	1
12	3230	32	1	42	27	1
12	3844	34	9	44	22	1
12	2085	37	9	262	203	1
12	2262	34	5	267	288	1
12	2801	35	5	239	291	1
12	2029	32	2	236	279	1
12	2928	34	4	298	209	1
12	2106	39	0	6	11	1
12	2653	38	7	6	12	1
12	2494	33	5	8	18	1
12	2779	36	4	8	10	1
12	2715	31	9	5	14	1
12	1059	20	6	34	21	1
12	1681	28	5	34	23	1
12	1042	28	9	38	28	1
12	1071	27	6	30	28	1
12	1521	21	8	31	20	1
12	3291	41	9	4	23	1
12	3431	43	9	5	27	1
12	3015	41	0	9	26	1
12	3984	44	7	4	25	1
12	3167	43	2	9	26	1
12	1032	13	6	1	22	1
12	1561	14	3	5	22	1
12	1881	19	1	2	26	1
12	1669	11	4	3	22	1
12	1190	18	4	5	28	1
12	2906	0	4	6	15	1
12	2879	4	0	6	16	1
12	2817	3	5	0	14	1
12	2260	1	4	0	18	1
12	2594	1	6	3	17	1
12	2778	2	5	6	12	1
12	2423	4	9	2	12	1
12	2090	5	6	6	16	1
12	2266	4	9	6	18	1
12	2153	8	2	0	13	1
4	39159	977	31	1607	1269	0
4	30011	932	37	1191	1765	0
4	34624	978	34	1738	1188	0
4	34243	947	31	1242	1287	0
4	34609	903	33	1917	1091	0
12	2647	17	4	141	158	1
12	2679	12	6	184	154	1
12	2635	11	7	183	186	1
12	2945	16	3	125	126	1
12	2208	14	6	161	131	1
9	2544	19	4	177	76	1
9	2647	12	4	193	70	1
9	2543	11	3	197	75	1
9	2721	11	7	119	75	1
9	2522	10	6	113	78	1
36	412941	7	87	401	18217	0
36	234997	2	83	433	14299	0
36	627482	4	86	442	18877	0
36	335930	6	87	427	13911	0
36	140008	3	84	419	17691	0
12	3790	8	5	4	25	1
12	3949	7	8	7	20	1
12	3327	1	5	8	21	1
12	3671	8	1	7	21	1
12	3438	9	1	3	26	1
4	38507	981	36	1227	1738	0
4	35605	987	39	1498	1585	0
4	39296	998	35	1900	1246	0
4	36966	900	34	1574	1666	0
4	35827	986	38	1845	1083	0
36	792126	1	85	404	11465	0
36	623301	8	86	448	11890	0
36	935481	4	80	419	10426	0
36	622081	8	86	412	16351	0
36	115284	2	83	420	12818	0
28	212	120	9	562	27	0
28	249	156	0	557	20	0
28	285	164	1	505	28	0
28	287	141	1	593	29	0
28	227	120	1	572	29	0
30	31339	13329	5	517	1988	0
30	30308	14670	8	566	1539	0
30	39391	16481	3	533	1706	0
30	33013	10252	4	589	1999	0
30	32955	18422	0	511	1287	0
31	21781	2175	89	3184	2894	0
31	23596	2208	81	3597	2071	0
31	20567	2905	87	3299	2242	0
31	25218	2675	87	3134	2053	0
31	23358	2468	85	3212	2441	0
13	2456	0	6	25	17	1
13	2101	2	0	21	10	1
13	2995	0	0	28	10	1
13	2332	5	7	23	16	1
13	2297	7	9	22	16	1
12	2692	3	5	10	16	1
12	2556	6	4	10	11	1
12	2396	7	8	10	17	1
12	2061	1	7	17	11	1
12	2780	1	7	19	11	1
26	5740	6086	7	420	948	0
26	5234	6366	3	438	915	0
26	5734	6369	2	455	978	0
26	5970	6685	0	422	910	0
26	5866	6597	7	464	929	0
11	1112	34	1	4	26	1
11	1784	36	9	7	24	1
11	1291	37	1	3	24	1
11	1603	34	2	2	26	1
11	1964	36	7	0	20	1
13	20923	5	0	2316	1555	1
13	20078	1	1	2217	1184	1
13	24231	6	1	2251	1212	1
13	26555	1	1	2892	1077	1
13	27229	1	3	2703	1913	1
13	1987	6	1	23	15	1
13	1170	4	3	26	13	1
13	1257	9	1	22	12	1
13	1396	4	7	25	14	1
13	1073	6	8	28	14	1
14	1124	9	7	2463	1163	1
14	1024	9	7	2212	1665	1
14	1290	4	7	2098	1894	1
14	1317	2	1	2823	1516	1
14	1653	7	6	2175	1702	1
29	8	25	0	89	7	0
29	7	23	9	87	2	0
29	1	24	6	85	0	0
29	5	21	9	84	7	0
29	3	22	1	82	6	0
8	385685	6	6	260	1184	0
8	833085	9	3	238	1725	0
8	810166	4	9	214	1370	0
8	867037	0	2	202	1841	0
8	555072	8	6	242	1734	0
26	12237	20450	6	381	427	0
26	13735	27231	0	338	424	0
26	10875	23474	9	361	445	0
26	16401	26606	8	357	422	0
26	11806	23838	7	353	480	0
45	4989	7	1	46	19	0
45	4066	5	2	49	16	0
45	4939	8	1	43	19	0
45	4018	8	0	44	17	0
45	4683	6	1	49	13	0
12	2411	5	3	4	27	0
12	2602	5	9	2	26	0
12	2750	0	3	1	20	0
12	2583	7	8	3	28	0
12	2551	9	4	7	29	0
28	2224	2	1	4895	831	1
28	2269	1	1	4099	817	1
28	2673	8	0	4044	833	1
28	2477	7	4	4557	821	1
28	2623	9	1	4772	851	1
44	1501	8	7	27	28	0
44	1431	1	6	26	23	0
44	1997	3	3	28	25	0
44	1811	9	9	23	29	0
44	1485	9	1	27	25	0
29	249	173	2	766	171	1
29	269	195	2	704	185	1
29	297	103	7	734	128	1
29	232	135	6	745	173	1
29	283	166	5	724	113	1
44	1503	9	5	10	4	0
44	1489	0	6	10	1	0
44	1877	9	3	19	2	0
44	1353	1	6	16	2	0
44	1449	6	8	12	3	0
44	3930	7	3	8	12	0
44	3399	5	0	5	15	0
44	3047	6	1	0	19	0
44	3342	8	7	9	17	0
44	3735	0	7	8	18	0
44	2503	3	0	2	19	0
44	2646	7	5	8	15	0
44	2307	7	3	8	17	0
44	2138	6	9	5	15	0
44	2475	1	9	8	10	0
44	2829	9	4	7	13	0
44	2849	6	6	4	14	0
44	2372	2	9	9	12	0
44	2593	6	8	9	17	0
44	2872	0	4	8	18	0
28	3450	3284	2	1390	257	1
28	3205	3673	7	1497	232	1
28	3899	3664	2	1694	245	1
28	3762	3122	8	1834	271	1
28	3882	3407	8	1609	288	1
43	2117	3	5	8	23	0
43	2814	5	6	1	23	0
43	2324	5	9	0	20	0
43	2246	3	7	0	25	0
43	2342	3	4	1	20	0
29	7996	14918	18	293	550	1
29	7553	10710	13	219	561	1
29	7515	18877	16	225	581	1
29	7330	10646	18	289	553	1
29	7430	14361	18	259	520	1
44	1720	5	3	34	11	0
44	1346	6	4	36	13	0
44	1516	4	3	39	15	0
44	1556	8	7	37	14	0
44	1156	7	7	37	10	0
45	4669	6	0	2863	314	0
45	4500	5	4	2097	355	0
45	4217	0	8	2908	300	0
45	4571	0	6	2108	376	0
45	4122	1	5	2516	384	0
44	2507	5	9	5	18	0
44	2585	1	6	6	14	0
44	2762	9	4	3	11	0
44	2082	5	8	2	14	0
44	2661	4	5	5	13	0
28	91402	72975	124	422	1174	1
28	92601	74248	178	400	1138	1
28	90868	71192	107	418	1598	1
28	94293	74950	139	414	1901	1
28	92572	77064	100	426	1939	1
44	3068	4	7	2	13	0
44	3436	9	6	3	16	0
44	3173	7	5	8	19	0
44	3026	0	2	8	19	0
44	3954	6	7	4	15	0
44	1532	3	2	39	11	0
44	1716	4	2	38	10	0
44	1179	5	2	37	13	0
44	1336	0	1	31	16	0
44	1187	5	9	33	16	0
44	4762	55	6	1532	302	0
44	4576	53	4	1279	367	0
44	4747	50	6	1946	383	0
44	4645	51	2	1906	397	0
44	4123	51	0	1392	305	0
44	1726	9	1	1	10	0
44	1373	2	3	3	16	0
44	1581	5	9	3	10	0
44	1116	9	3	1	15	0
44	1057	1	2	4	17	0
44	2642	5	6	8	15	0
44	2221	2	6	9	18	0
44	2837	7	1	6	14	0
44	2971	2	0	7	19	0
44	2846	9	2	2	10	0
28	2529	4	5	4850	883	1
28	2829	7	9	4911	858	1
28	2858	1	7	4639	894	1
28	2789	1	3	4255	806	1
28	2317	2	2	4088	858	1
40	1826	6	9	4	17	0
40	1676	5	5	3	18	0
40	1207	1	0	7	13	0
40	1318	1	0	3	16	0
40	1133	4	8	5	19	0
28	3758	3992	8	1193	276	1
28	3995	3802	3	1432	255	1
28	3186	3424	0	1749	218	1
28	3781	3728	5	1039	249	1
28	3195	3498	9	1946	251	1
45	1934	5	9	15	17	0
45	1479	7	1	19	10	0
45	1231	9	0	15	18	0
45	1396	9	3	14	11	0
45	1705	5	5	15	14	0
27	11982	2403	16	481	890	0
27	11950	2179	13	489	870	0
27	13268	2968	18	442	837	0
27	18803	2407	17	433	873	0
27	14711	2844	14	459	895	0
43	20929	70	0	443	524	0
43	24634	70	7	404	584	0
43	20093	72	3	404	585	0
43	29150	74	7	409	596	0
43	26427	71	4	459	548	0
27	24612	15777	6	298	411	0
27	26393	14332	6	212	440	0
27	29173	18842	3	223	488	0
27	21615	13930	8	202	454	0
27	27156	11789	9	260	436	0
44	1856	1	1	8	19	0
44	1043	6	7	6	14	0
44	1691	9	3	7	17	0
44	1978	6	4	8	17	0
44	1283	8	1	0	18	0
45	2895	8	1	4	10	0
45	2582	4	6	3	13	0
45	2582	0	2	6	17	0
45	2854	7	3	1	12	0
45	2034	1	4	1	17	0
29	8523	22629	15	1528	298	1
29	8325	26805	19	1051	292	1
29	8831	22336	17	1756	240	1
29	8810	24564	19	1601	200	1
29	8556	23845	12	1857	254	1
44	2748	9	6	0	17	0
44	2543	8	7	4	18	0
44	2338	3	7	7	12	0
44	2832	5	1	7	11	0
44	2552	3	8	3	12	0
44	1162	3	2	9	19	0
44	1838	0	9	0	17	0
44	1167	2	6	6	18	0
44	1502	3	9	8	15	0
44	1999	3	4	2	17	0
44	2290	2	3	48	57	0
44	2402	8	5	43	57	0
44	2862	6	8	44	53	0
44	2614	2	1	45	54	0
44	2991	4	8	47	59	0
28	1963	9904	6	530	115	1
28	1085	9884	2	548	123	1
28	1500	9438	4	533	170	1
28	1521	9781	8	579	137	1
28	1090	9148	1	598	197	1
44	1985	6	4	11	27	0
44	1559	8	6	10	26	0
44	1933	1	9	16	25	0
44	1720	3	9	15	22	0
44	1484	9	6	19	29	0
44	2890	2	8	1	23	0
44	2330	6	4	9	26	0
44	2229	0	7	8	22	0
44	2113	2	6	0	25	0
44	2310	2	7	4	26	0
44	2108	7	9	7	17	0
44	2459	8	7	5	13	0
44	2450	0	4	1	19	0
44	2551	2	3	4	10	0
44	2805	4	0	1	18	0
44	3877	0	0	5	20	0
44	3014	5	8	7	26	0
44	3294	6	5	9	27	0
44	3179	6	6	4	26	0
44	3926	8	2	0	23	0
44	1775	8	8	26	22	0
44	1914	7	8	27	26	0
44	1782	2	5	24	29	0
44	1295	2	5	24	29	0
44	1151	3	2	24	27	0
10	11457	29258	128	736	23321	0
10	15850	24926	197	730	28974	0
10	10733	26548	103	712	24996	0
10	18223	28901	132	791	26152	0
10	17229	25385	197	713	25831	0
41	2339	0	1	21	61	0
41	2846	0	7	27	68	0
41	2246	0	6	20	66	0
41	2581	6	0	22	67	0
41	2937	5	0	22	66	0
44	1019	6	2	9	22	0
44	1964	2	7	2	29	0
44	1970	7	8	5	20	0
44	1123	5	7	9	22	0
44	1467	4	4	2	25	0
44	1795	8	9	2	0	0
44	1233	9	5	3	4	0
44	1600	4	9	4	2	0
44	1112	2	1	3	3	0
44	1515	6	1	6	1	0
41	1550	78	4	551	103	0
41	1870	78	1	598	129	0
41	1042	79	5	548	180	0
41	1904	71	6	569	134	0
41	1130	75	2	541	108	0
44	1816	0	7	3	1	0
44	1189	8	8	8	8	0
44	1123	5	3	3	0	0
44	1820	5	0	8	6	0
44	1637	6	7	1	7	0
45	1156	3	0	52	19	0
45	1326	4	4	56	14	0
45	1314	7	0	55	13	0
45	1894	1	7	58	14	0
45	1247	8	7	55	12	0
44	2402	2	0	11	27	0
44	2181	2	8	16	27	0
44	2856	5	6	15	24	0
44	2584	4	1	11	20	0
44	2373	7	8	10	25	0
12	2758	6696	685	138	945102	1
12	2887	6776	667	156	833891	1
12	2068	6501	652	188	101222	1
12	2183	6425	629	184	102781	1
12	2737	6611	670	189	178721	1
36	9926	1	6	2	4	0
36	9298	5	4	4	7	0
36	9338	8	4	5	4	0
36	9859	3	9	8	8	0
36	9340	6	0	4	4	0
41	2888	9	8	552	12	0
41	2233	1	4	572	14	0
41	2861	3	0	560	10	0
41	2711	9	6	558	16	0
41	2872	6	2	543	19	0
44	2814	5	1	10	10	0
44	2140	5	7	19	15	0
44	2879	6	2	10	19	0
44	2095	6	6	18	13	0
44	2352	4	8	18	18	0
44	2653	2	0	35	30	0
44	2489	2	8	31	37	0
44	2972	8	0	31	39	0
44	2748	4	8	37	33	0
44	2567	8	8	38	36	0
14	35824	12782	6	517	1944	0
14	34210	13397	2	519	1714	0
14	30920	12873	6	561	1679	0
14	30240	11709	4	526	1959	0
14	34911	13992	4	555	1775	0
41	4772	2	9	182	55	0
41	4475	3	5	199	59	0
41	4680	0	8	152	58	0
41	4416	4	4	192	59	0
41	4380	3	4	173	56	0
36	9471	1	2	8	8	0
36	9542	4	1	2	8	0
36	9059	2	5	5	2	0
36	9658	9	8	8	0	0
36	9889	6	8	1	4	0
12	1132	0	5	23	14	1
12	1870	4	8	28	18	1
12	1602	7	7	24	19	1
12	1265	3	0	22	18	1
12	1864	4	2	25	17	1
12	2828	2	1	156	0	1
12	2507	0	4	187	7	1
12	2366	0	8	134	4	1
12	2226	0	3	104	6	1
12	2534	4	1	114	6	1
13	2467	6	4	2	27	1
13	2141	6	4	6	25	1
13	2068	5	9	8	24	1
13	2714	7	3	9	25	1
13	2307	5	1	2	24	1
12	3389	8	9	9	40	1
12	3775	9	5	5	43	1
12	3179	8	8	4	49	1
12	3109	0	0	3	45	1
12	3905	5	9	7	44	1
12	1992	8	5	6	15	1
12	1455	7	2	6	11	1
12	1426	5	5	2	11	1
12	1213	8	1	4	10	1
12	1193	5	0	6	14	1
29	3952	4242	3	224	26	1
29	3975	4834	9	257	23	1
29	3030	4813	6	298	29	1
29	3493	4628	3	284	20	1
29	3862	4002	6	228	22	1
4	9141	1	9	5	7	1
4	9437	9	7	2	9	1
4	9350	6	6	3	1	1
4	9478	1	4	9	5	1
4	9587	5	2	8	6	1
28	2600	11188	7	1049	138	1
28	2084	13801	3	1685	126	1
28	2922	18128	2	1620	187	1
28	2053	12440	2	1746	180	1
28	2527	18844	7	1977	146	1
9	23147	6678	0	607	29	0
9	27267	6052	9	685	25	0
9	25157	6801	5	614	29	0
9	27906	6678	6	637	22	0
9	22044	6946	3	662	23	0
10	33796	10986	9	189	289	1
10	33190	17345	4	146	228	1
10	39860	16373	0	156	226	1
10	37181	10738	0	149	259	1
10	34131	11205	1	106	247	1
25	3205	220	5	145	77	0
25	3439	251	5	104	79	0
25	3027	205	6	173	75	0
25	3876	286	3	103	72	0
25	3610	244	0	195	72	0
10	15970	545	8	324	137	1
10	14305	564	3	375	143	1
10	17307	513	4	329	130	1
10	12611	545	8	327	129	1
10	10948	565	7	300	124	1
60	648	7032	9	4895	575	0
60	626	7331	5	4482	513	0
60	698	7748	2	4442	535	0
60	618	7644	5	4311	539	0
60	686	7169	9	4055	588	0
15	5729	230	7	56	187	1
15	5202	296	8	55	111	1
15	5216	289	1	50	135	1
15	5976	219	0	56	124	1
15	5593	200	5	59	156	1
11	2351	1	1	151	81	1
11	2054	9	2	102	86	1
11	2708	4	0	199	85	1
11	2992	8	6	150	87	1
11	2162	8	7	133	81	1
12	1006	7	5	10	12	1
12	1801	6	8	14	13	1
12	1497	1	9	10	14	1
12	1537	5	8	14	18	1
12	1870	9	2	19	18	1
13	4946	3	2	4342	412	1
13	4510	7	3	4817	462	1
13	4791	9	1	4531	434	1
13	4452	5	3	4521	433	1
13	4849	4	3	4774	457	1
12	1298	5	5	2	27	1
12	1496	5	3	8	21	1
12	1889	4	0	3	29	1
12	1501	0	3	0	23	1
12	1276	7	2	3	23	1
12	1286	9	5	7	17	1
12	1687	7	2	4	18	1
12	1141	7	8	3	17	1
12	1512	4	6	6	15	1
12	1721	2	8	9	17	1
4	9546	7	8	3	8	1
4	9402	5	5	9	9	1
4	9107	8	7	2	3	1
4	9724	5	4	0	8	1
4	9613	9	8	7	5	1
60	3234	3649	3	1468	257	0
60	3398	3703	6	1503	248	0
60	3268	3932	3	1910	226	0
60	3832	3687	4	1206	257	0
60	3995	3568	3	1338	287	0
8	1768	26	2	270	159	1
8	1233	23	1	200	129	1
8	1587	23	3	237	112	1
8	1458	22	7	290	138	1
8	1860	29	7	231	181	1
12	2317	1	7	8	10	1
12	2984	9	1	6	15	1
12	2548	1	4	8	12	1
12	2749	7	5	5	14	1
12	2841	7	5	9	16	1
13	1102	0	7	3	16	1
13	1959	4	4	7	16	1
13	1152	6	7	2	11	1
13	1152	8	9	2	11	1
13	1155	7	5	4	12	1
12	2052	2	0	8	4	1
12	2571	9	0	6	4	1
12	2747	4	8	6	5	1
12	2320	5	7	9	0	1
12	2492	2	1	0	6	1
60	92137	72628	121	477	1796	0
60	96456	72412	185	495	1113	0
60	93806	76229	186	491	1158	0
60	91037	75229	128	438	1355	0
60	93775	74132	161	416	1847	0
12	2809	4	1	7	10	1
12	2608	2	6	8	16	1
12	2479	0	8	7	12	1
12	2268	1	8	2	12	1
12	2258	2	8	9	13	1
12	2606	7	6	0	29	1
12	2714	2	7	1	27	1
12	2401	7	3	8	29	1
12	2858	1	7	4	22	1
12	2920	5	8	4	20	1
4	9400	6	4	20	2	1
4	9994	2	3	25	3	1
4	9260	5	9	21	7	1
4	9665	0	4	20	8	1
4	9964	8	2	25	3	1
13	1918	2	5	38	39	1
13	1602	0	2	32	36	1
13	1702	4	2	33	31	1
13	1743	6	6	38	38	1
13	1385	2	8	32	36	1
9	6633	24722	8	703	176	0
9	6986	21589	6	798	104	0
9	6207	28109	0	768	172	0
9	6757	24765	9	737	170	0
9	6886	21162	0	750	145	0
12	3226	8	6	11	35	1
12	3361	9	8	12	33	1
12	3324	7	9	18	33	1
12	3083	3	0	11	37	1
12	3512	2	4	11	38	1
25	26751	27953	18	286	354	0
25	26010	24926	18	246	363	0
25	23463	23546	18	257	357	0
25	23644	27750	13	269	392	0
25	21714	22368	13	296	386	0
4	9982	9	5	6	6	1
4	9709	5	1	0	3	1
4	9175	5	4	3	1	1
4	9858	1	5	5	9	1
4	9909	5	1	3	6	1
8	1151	19	4	6	12	1
8	1380	18	4	9	11	1
8	1821	12	4	2	10	1
8	1171	19	1	3	14	1
8	1329	10	4	2	12	1
12	1118	6	7	2	16	1
12	1926	0	3	7	19	1
12	1593	9	0	7	16	1
12	1883	6	2	5	16	1
12	1424	1	2	5	19	1
11	1720	3867	6	137	171	0
11	1678	3559	6	148	148	0
11	1212	3464	1	134	172	0
11	1081	3430	4	177	193	0
11	1274	3773	5	138	151	0
4	9021	6	9	28	7	1
4	9808	2	0	21	7	1
4	9179	2	4	23	1	1
4	9165	7	5	20	3	1
4	9181	5	5	29	1	1
12	4729	1	4	1	31	1
12	4859	9	8	6	31	1
12	4626	0	5	6	32	1
12	4180	3	2	2	39	1
12	4573	5	7	1	30	1
12	2862	9	0	5	17	1
12	2896	1	4	8	11	1
12	2189	1	8	9	15	1
12	2660	7	9	8	11	1
12	2941	0	0	8	18	1
63	12714	9944	8	282	278	0
63	18678	9174	3	221	292	0
63	17415	9244	1	279	249	0
63	14478	9640	0	265	283	0
63	17096	9808	3	202	213	0
13	2522	9	4	0	18	1
13	2397	4	0	5	11	1
13	2479	4	0	7	18	1
13	2993	7	7	1	19	1
13	2604	7	6	2	10	1
4	9933	2	4	7	8	1
4	9971	0	9	0	7	1
4	9360	4	7	7	9	1
4	9644	1	5	9	2	1
4	9067	9	5	0	9	1
12	4104	8	0	7	34	1
12	4469	2	6	1	38	1
12	4219	8	5	4	31	1
12	4922	1	3	0	37	1
12	4320	7	2	1	36	1
12	2638	0	9	13	7	1
12	2594	2	0	14	5	1
12	2498	5	6	16	9	1
12	2567	6	6	19	1	1
12	2426	9	4	10	2	1
12	2331	9	3	1	48	1
12	2453	9	9	6	48	1
12	2737	6	2	0	41	1
12	2509	1	7	1	44	1
12	2382	6	5	0	41	1
36	12085	23735	57	239	6460	0
36	16658	21662	53	235	6645	0
36	19733	22312	58	208	6513	0
36	16226	20522	57	234	6814	0
36	10635	29017	56	254	6097	0
12	3575	0	3	79	18	1
12	3842	7	8	71	14	1
12	3499	7	8	76	17	1
12	3439	2	6	74	10	1
12	3149	1	9	70	12	1
12	2652	4	8	6	16	1
12	2381	4	0	4	13	1
12	2300	4	3	0	14	1
12	2340	9	7	5	17	1
12	2918	2	3	6	18	1
36	212792	2	87	487	19037	0
36	428029	1	84	460	19251	0
36	708607	6	80	432	15052	0
36	438182	2	81	428	16275	0
36	877112	8	82	443	17192	0
12	1022	3	7	16	22	1
12	1065	1	4	18	26	1
12	1923	1	4	16	27	1
12	1534	3	1	19	24	1
12	1366	3	8	19	28	1
12	1510	6	8	2	49	1
12	1385	4	4	8	47	1
12	1310	2	9	4	45	1
12	1003	8	8	4	49	1
12	1815	8	0	9	44	1
8	3068	29	5	20	42	1
8	3166	29	0	26	41	1
8	3947	29	3	28	44	1
8	3811	21	8	22	44	1
8	3710	29	8	20	43	1
36	315258	4	85	476	13209	0
36	126332	2	81	480	15316	0
36	732079	6	88	463	18731	0
36	106871	3	86	471	10545	0
36	649828	1	88	468	15004	0
12	2840	9	8	4	19	1
12	2468	5	0	3	10	1
12	2545	4	5	6	15	1
12	2179	7	6	9	11	1
12	2634	0	5	6	15	1
36	13070	0	26	93	174	0
36	10610	1	25	90	183	0
36	12194	0	22	96	126	0
36	10828	2	21	94	151	0
36	19503	0	20	93	144	0
12	2123	1	0	4	29	1
12	2579	6	9	4	29	1
12	2328	0	8	7	23	1
12	2268	0	3	4	22	1
12	2550	2	1	9	28	1
27	32157	16649	9	492	415	0
27	30787	17921	7	452	440	0
27	39330	13334	1	462	431	0
27	36028	16926	4	468	469	0
27	33774	12038	6	492	489	0
13	1896	7	2	8	13	1
13	1676	2	5	2	16	1
13	1828	0	3	0	10	1
13	1110	4	0	2	17	1
13	1279	9	5	6	13	1
12	3983	4	8	6	20	1
12	3896	1	0	3	26	1
12	3865	6	3	9	25	1
12	3800	8	2	4	28	1
12	3554	2	1	7	26	1
15	1060	7	6	46	16	1
15	1389	7	0	48	17	1
15	1299	5	0	44	12	1
15	1734	2	1	40	14	1
15	1104	0	4	43	18	1
12	2343	6	4	17	13	1
12	2462	4	9	18	14	1
12	2367	3	7	17	12	1
12	2679	4	7	19	10	1
12	2567	0	7	11	19	1
13	2076	0	2	7	22	1
13	2410	6	0	6	24	1
13	2142	6	0	8	28	1
13	2798	2	7	0	22	1
13	2930	8	7	4	25	1
36	404267	9	143	375	31577	0
36	704004	2	108	383	36004	0
36	147129	3	171	325	39374	0
36	760878	1	150	353	31077	0
36	549533	9	132	343	38999	0
12	1532	4	3	9	5	1
12	1354	6	5	9	5	1
12	1773	6	9	3	6	1
12	1881	1	4	2	0	1
12	1734	4	0	7	8	1
27	571314	3575	36	1443	1037	0
27	685310	3631	38	1090	1975	0
27	446630	3278	32	1744	1522	0
27	684371	3839	34	1032	1909	0
27	786568	3426	35	1429	1383	0
9	2625	8	8	51	58	1
9	2567	2	8	56	52	1
9	2894	2	9	56	52	1
9	2214	6	3	50	58	1
9	2003	3	8	55	54	1
31	1622	47	7	89	71	0
31	1715	41	6	88	77	0
31	1280	49	1	85	78	0
31	1412	42	6	86	77	0
31	1362	44	1	89	71	0
36	615047	8	133	302	36801	0
36	812820	5	122	395	39174	0
36	477762	9	182	368	32566	0
36	579282	0	134	386	38856	0
36	933133	8	116	393	39200	0
36	503100	10	46	855	7841	0
36	686123	14	42	887	7130	0
36	252551	18	49	855	7189	0
36	578304	11	46	875	7153	0
36	670420	14	42	889	7028	0
32	73011	1746	946	2969	275549	0
32	74955	1809	908	2183	734841	0
32	72581	1745	982	2299	262493	0
32	77328	1337	968	2411	570099	0
32	71167	1584	926	2236	366554	0
36	712037	13	45	831	7727	0
36	563456	16	42	878	7650	0
36	569861	13	40	897	7664	0
36	192626	10	48	858	7938	0
36	997192	15	40	877	7535	0
12	2547	4	7	116	23	1
12	2395	0	9	197	28	1
12	2398	2	9	159	20	1
12	2751	4	0	124	23	1
12	2522	6	9	107	21	1
12	3173	8	1	12	32	1
12	3651	9	1	13	38	1
12	3498	0	3	14	37	1
12	3284	6	2	16	38	1
12	3830	0	3	17	31	1
36	638050	19	40	811	7606	0
36	831009	14	44	864	7816	0
36	833120	10	45	810	7830	0
36	180493	12	49	898	7489	0
36	758150	17	42	824	7760	0
60	4194	3084	7	832	116	0
60	4746	3298	7	866	174	0
60	4475	3917	0	829	147	0
60	4583	3470	8	892	165	0
60	4260	3269	7	828	196	0
12	1183	3	1	35	31	1
12	1076	6	6	33	34	1
12	1153	8	0	39	38	1
12	1826	7	2	31	33	1
12	1300	3	6	37	30	1
12	1182	9	5	1	19	1
12	1101	5	6	0	16	1
12	1201	2	8	3	13	1
12	1134	4	3	8	19	1
12	1323	6	7	3	18	1
12	1492	5	7	18	2	1
12	1967	7	5	19	1	1
12	1476	3	6	12	6	1
12	1994	4	7	17	5	1
12	1490	1	2	13	8	1
61	1130	269	5	3942	203	0
61	1051	251	2	3638	272	0
61	1627	254	1	3090	214	0
61	1029	280	8	3074	263	0
61	1136	279	9	3182	278	0
12	2784	9	8	7	15	1
12	2503	2	7	4	13	1
12	2260	0	7	9	15	1
12	2732	0	9	0	12	1
12	2162	7	4	9	11	1
8	2345	6	0	7	17	1
8	2328	7	2	2	10	1
8	2927	8	8	5	13	1
8	2756	9	4	2	12	1
8	2288	5	6	0	12	1
32	99077	6	443	952	72268	0
32	99745	9	432	994	74460	0
32	91198	9	413	998	72662	0
32	95189	9	413	940	74590	0
32	98219	0	480	937	74329	0
9	3684	7	0	126	468	1
9	3443	7	2	103	471	1
9	3435	5	6	129	455	1
9	3793	5	3	155	453	1
9	3815	6	7	196	487	1
12	2357	6	2	2	27	1
12	2700	5	0	5	29	1
12	2109	9	7	5	21	1
12	2006	6	1	7	29	1
12	2597	5	2	8	20	1
8	3155	27	5	273	145	1
8	3502	25	0	297	104	1
8	3567	21	5	260	138	1
8	3188	23	9	271	136	1
8	3324	23	1	230	128	1
12	1068	4	3	0	4	1
12	1054	1	2	1	3	1
12	1637	5	8	5	3	1
12	1424	9	9	1	4	1
12	1905	6	3	2	2	1
14	2327	1	7	8	0	1
14	2746	6	9	8	5	1
14	2746	8	2	5	6	1
14	2173	5	8	4	7	1
14	2117	1	2	8	2	1
13	399	6	1	1	7	1
13	332	5	7	8	5	1
13	313	3	4	5	5	1
13	338	1	1	5	4	1
13	356	1	7	2	7	1
25	3	195	0	58	14	0
25	6	144	1	59	16	0
25	2	145	9	56	14	0
25	7	159	9	53	19	0
25	7	184	4	54	13	0
12	1453	6	8	11	16	1
12	1074	6	8	11	11	1
12	1663	8	1	16	12	1
12	1703	4	0	10	12	1
12	1918	4	0	14	11	1
12	1554	7	1	8	22	1
12	1730	1	9	3	23	1
12	1773	0	2	2	20	1
12	1900	1	9	1	25	1
12	1138	1	6	5	29	1
12	2540	4	6	101	63	1
12	2416	0	2	122	67	1
12	2517	3	5	126	64	1
12	2886	7	1	151	60	1
12	2149	0	4	121	63	1
11	2054	2	4	10	23	1
11	2260	7	4	15	25	1
11	2589	6	7	14	21	1
11	2479	1	4	19	29	1
11	2198	7	0	10	26	1
12	2629	5	3	8	28	1
12	2060	7	6	1	20	1
12	2673	8	8	8	26	1
12	2477	3	7	9	23	1
12	2305	3	8	7	26	1
60	2627	6	8	4252	875	0
60	2713	0	3	4200	848	0
60	2306	6	1	4069	838	0
60	2263	1	7	4551	806	0
60	2916	7	3	4403	821	0
9	15378	115	9	862	667	1
9	11340	106	7	885	670	1
9	15409	166	2	889	646	1
9	18573	101	6	834	636	1
9	11980	129	1	848	628	1
12	2511	3	1	8	26	1
12	2914	7	2	9	26	1
12	2091	6	1	2	20	1
12	2993	4	3	7	20	1
12	2096	2	1	0	21	1
12	1333	3	0	24	28	1
12	1413	7	3	21	23	1
12	1414	5	8	29	23	1
12	1983	3	6	28	27	1
12	1057	9	6	24	20	1
56	2789	2750	9	199	664	0
56	2913	2009	2	113	612	0
56	2533	2476	5	195	608	0
56	2804	2250	2	112	665	0
56	2562	2307	5	118	602	0
12	2382	3	2	9	25	1
12	2692	8	7	9	25	1
12	2602	2	6	7	23	1
12	2775	7	4	3	28	1
12	2591	9	4	0	26	1
60	3	6	2	92	40	0
60	8	1	3	99	42	0
60	1	6	1	93	47	0
60	1	8	4	93	45	0
60	5	7	3	95	42	0
12	1081	6	6	83	3	1
12	1464	0	7	83	6	1
12	1030	7	0	85	6	1
12	1434	1	8	82	9	1
12	1557	5	3	83	9	1
12	1919	8	5	8	0	1
12	1090	2	3	1	5	1
12	1257	9	4	1	8	1
12	1427	4	7	8	3	1
12	1577	7	9	6	2	1
12	3622	14	0	12	37	1
12	3804	19	5	16	39	1
12	3103	10	8	11	37	1
12	3729	15	5	12	37	1
12	3648	12	8	10	35	1
13	2537	57	7	91	72	1
13	2205	58	0	92	74	1
13	2434	59	1	92	73	1
13	2142	55	2	99	77	1
13	2375	58	2	93	73	1
11	1867	6	5	28	24	1
11	1457	6	8	27	26	1
11	1077	2	5	25	27	1
11	1904	9	0	20	28	1
11	1281	6	4	27	20	1
13	2564	3	4	23	28	1
13	2540	3	9	27	27	1
13	2068	0	9	25	21	1
13	2988	5	1	22	21	1
13	2251	2	5	24	23	1
12	3876	2	3	5	11	1
12	3420	2	5	4	10	1
12	3487	8	6	6	10	1
12	3460	9	8	5	13	1
12	3515	6	0	2	17	1
12	2232	6	2	26	19	1
12	2739	9	6	23	10	1
12	2888	4	0	27	13	1
12	2859	2	9	20	15	1
12	2597	6	2	20	12	1
8	1416	63	7	146	38	1
8	1280	60	6	120	34	1
8	1598	61	1	186	30	1
8	1036	63	0	159	31	1
8	1063	60	4	102	39	1
1	4099	0	124	62044	19554	1
1	4570	0	191	31098	11426	1
1	4325	3	182	82953	15125	1
1	4450	5	144	50614	19719	1
1	4577	5	198	32497	16483	1
12	3228	5	5	68	24	1
12	3423	3	0	60	25	1
12	3273	8	2	68	20	1
12	3444	3	1	65	29	1
12	3627	4	0	61	26	1
61	894	9	8	440	22	0
61	824	7	4	460	23	0
61	895	3	3	409	22	0
61	851	0	5	433	22	0
61	856	0	8	414	26	0
12	2969	3	7	7	16	1
12	2564	3	4	0	12	1
12	2217	8	2	7	16	1
12	2857	4	3	8	10	1
12	2861	0	3	2	19	1
12	3847	3732	7	534	85	0
12	3504	3151	4	570	85	0
12	3007	3815	7	516	86	0
12	3919	3909	5	500	89	0
12	3410	3777	5	556	89	0
12	2036	0	6	7	27	1
12	2538	3	8	8	25	1
12	2737	7	0	0	27	1
12	2181	5	1	1	21	1
12	2426	7	4	4	26	1
9	1360	10	7	20	36	1
9	1191	10	5	20	36	1
9	1714	18	5	23	36	1
9	1177	18	1	26	37	1
9	1986	15	5	28	36	1
12	2740	3	3	8	29	1
12	2254	9	2	4	29	1
12	2845	9	2	5	26	1
12	2538	5	2	3	27	1
12	2910	1	0	9	23	1
12	1221	0	0	0	6	1
12	1203	2	7	3	5	1
12	1624	4	4	9	8	1
12	1725	3	6	9	9	1
12	1834	3	5	3	0	1
12	1596	1	3	7	14	1
12	1586	1	1	2	11	1
12	1968	1	3	6	11	1
12	1581	6	7	8	10	1
12	1099	6	3	2	10	1
9	1976	7	5	9	11	1
9	1781	6	7	7	15	1
9	1935	7	5	2	19	1
9	1739	7	9	6	14	1
9	1253	3	1	4	15	1
26	32301	23878	4	765	1797	0
26	33585	22498	6	752	1285	0
26	31343	23647	0	782	1014	0
26	39985	23990	5	796	1094	0
26	35135	29263	7	731	1328	0
12	1681	9	5	6	12	1
12	1714	4	8	3	13	1
12	1459	9	2	3	15	1
12	1919	3	6	1	19	1
12	1988	6	6	1	10	1
10	2440	8	0	6	13	1
10	2875	0	7	8	12	1
10	2864	0	3	7	13	1
10	2355	3	8	2	10	1
10	2631	1	1	3	14	1
12	2684	1	5	11	16	1
12	2554	0	8	13	12	1
12	2006	4	4	17	13	1
12	2288	3	0	11	11	1
12	2376	8	0	12	13	1
12	1949	2	7	0	18	1
12	1624	0	8	3	11	1
12	1206	1	2	5	19	1
12	1109	0	8	6	18	1
12	1565	6	6	4	13	1
12	1763	3	3	8	8	1
12	1947	5	8	7	9	1
12	1333	5	1	5	4	1
12	1389	1	5	3	5	1
12	1150	1	1	4	9	1
13	960	2645	0	327	154	0
13	918	2437	8	399	138	0
13	919	2612	3	383	182	0
13	986	2737	6	379	159	0
13	912	2303	8	365	178	0
32	8333	1264	12	1272	6087	0
32	8205	1677	14	1775	6308	0
32	8494	1793	19	1331	6230	0
32	8031	1681	12	1603	6909	0
32	8827	1650	12	1184	6936	0
8	2840	5	0	26	20	1
8	2625	8	3	29	25	1
8	2255	3	1	28	29	1
8	2904	3	8	25	28	1
8	2767	6	7	20	29	1
12	2959	67	0	171	67	1
12	2930	68	7	172	65	1
12	2365	65	6	134	67	1
12	2344	60	5	103	67	1
12	2692	65	2	184	63	1
12	1366	1	5	10	26	1
12	1150	8	6	18	29	1
12	1946	4	4	15	21	1
12	1650	5	0	16	24	1
12	1982	0	5	16	28	1
8	2162	8	9	3	16	1
8	2428	3	3	3	14	1
8	2041	0	6	9	15	1
8	2225	9	0	7	19	1
8	2666	4	5	3	16	1
12	1297	7	3	3	25	1
12	1423	2	6	2	21	1
12	1528	6	2	7	26	1
12	1275	1	6	8	21	1
12	1827	6	3	9	24	1
14	2588	3384	5	11	16	1
14	2100	3240	8	10	11	1
14	2412	3227	3	17	16	1
14	2924	3357	4	19	16	1
14	2055	3924	9	11	10	1
12	2225	0	5	6	11	1
12	2581	9	5	9	11	1
12	2601	0	3	3	14	1
12	2252	3	7	8	16	1
12	2654	6	2	7	16	1
12	1746	7	0	27	22	1
12	1944	5	4	24	24	1
12	1919	6	2	25	22	1
12	1223	5	3	21	22	1
12	1509	7	5	22	28	1
36	591727	15	122	777	22426	0
36	498381	12	195	758	22816	0
36	722355	19	168	750	29047	0
36	783495	15	170	787	27026	0
36	459479	12	165	739	28530	0
61	35199	13111	9	5570	476	0
61	37663	16460	6	5036	462	0
61	33362	14336	6	5264	431	0
61	36259	11028	3	5190	429	0
61	33269	12361	0	5449	407	0
27	20797	17083	14	404	295	0
27	25721	15909	12	487	298	0
27	28317	13769	14	486	215	0
27	23473	13938	10	433	200	0
27	27798	14283	15	497	224	0
13	2259	3	3	6	18	1
13	2345	8	9	4	16	1
13	2902	2	1	2	14	1
13	2012	9	7	1	19	1
13	2132	9	5	6	15	1
9	1269	9	7	1	12	1
9	1931	4	6	2	14	1
9	1696	8	8	0	11	1
9	1095	7	5	4	19	1
9	1245	0	6	3	19	1
12	3996	4	4	29	35	1
12	3314	5	5	27	36	1
12	3809	1	4	21	33	1
12	3461	5	8	20	36	1
12	3587	1	9	21	38	1
10	8299	568	11	1301	457	1
10	8787	597	16	1607	407	1
10	8437	509	13	1461	426	1
10	8550	589	13	1292	417	1
10	8986	505	17	1832	456	1
57	208	333	3	205	49	0
57	293	390	1	204	47	0
57	297	300	5	205	47	0
57	260	348	6	207	40	0
57	295	314	3	201	41	0
12	2292	4	7	21	23	1
12	2187	0	4	20	28	1
12	2743	6	3	22	26	1
12	2718	7	0	29	26	1
12	2188	8	8	26	24	1
12	1580	9	0	45	21	1
12	1292	3	3	42	27	1
12	1438	8	9	49	22	1
12	1398	0	8	40	22	1
12	1137	4	1	47	22	1
12	1874	8	5	3	6	1
12	1460	3	1	8	1	1
12	1003	2	1	9	2	1
12	1464	8	9	8	4	1
12	1824	4	9	8	0	1
12	1901	6	8	2	0	1
12	1396	6	3	5	3	1
12	1692	2	6	0	7	1
12	1204	5	6	5	8	1
12	1062	3	9	8	5	1
60	715	2773	0	829	208	0
60	726	2572	1	871	246	0
60	775	2450	7	836	209	0
60	760	2287	3	871	272	0
60	796	2752	5	899	291	0
29	2601	1157	1	181	163	0
29	2198	1421	2	104	124	0
29	2656	1596	9	141	183	0
29	2698	1322	6	172	183	0
29	2459	1830	7	113	145	0
12	3618	1	7	54	47	1
12	3070	0	1	53	41	1
12	3142	1	0	53	40	1
12	3654	5	6	59	42	1
12	3218	8	4	54	45	1
36	393100	5	146	379	33869	0
36	180939	0	162	327	30655	0
36	829287	6	180	382	39985	0
36	459603	3	156	368	36610	0
36	689782	2	102	360	32291	0
8	1909	46	4	81	31	1
8	1193	42	3	81	31	1
8	1447	44	4	84	37	1
8	1617	47	3	80	36	1
8	1594	49	2	89	33	1
60	2099	55	11	1928	933	0
60	2805	56	14	1520	998	0
60	2659	56	12	1464	947	0
60	2452	51	12	1523	974	0
60	2533	58	10	1336	966	0
12	1833	8	7	17	17	1
12	1169	9	2	19	16	1
12	1953	5	0	14	18	1
12	1722	3	9	11	17	1
12	1134	4	9	14	16	1
12	2865	3	4	5	36	1
12	2435	3	0	7	37	1
12	2172	4	1	8	37	1
12	2004	5	3	8	36	1
12	2652	3	7	1	30	1
36	982530	5	121	341	34502	0
36	286083	7	131	301	35452	0
36	984928	2	197	331	32623	0
36	649333	1	130	315	38825	0
36	323180	5	194	399	31030	0
15	1352	0	5	10	26	1
15	1400	4	7	16	23	1
15	1597	5	3	11	26	1
15	1911	9	0	11	28	1
15	1132	2	4	15	27	1
61	107	38	2	336	90	0
61	130	36	9	350	92	0
61	130	38	4	374	97	0
61	102	32	2	383	99	0
61	117	38	8	339	95	0
11	3516	1	1	123	63	1
11	3640	2	6	168	65	1
11	3868	4	3	104	69	1
11	3600	1	7	157	62	1
11	3999	2	5	199	68	1
12	2189	4	0	3	18	1
12	2978	9	7	7	19	1
12	2253	1	8	2	11	1
12	2778	1	1	8	10	1
12	2810	8	4	1	15	1
12	1589	8	4	2	12	1
12	1938	5	8	7	18	1
12	1895	0	0	2	13	1
12	1606	2	3	2	16	1
12	1792	4	1	1	19	1
8	1314	4	9	7	10	1
8	1885	2	7	4	19	1
8	1295	0	6	8	12	1
8	1295	1	8	4	10	1
8	1907	3	4	8	11	1
36	4731	9	8	3	1689	0
36	4246	9	0	6	1520	0
36	4081	5	1	0	1076	0
36	4852	9	7	3	1406	0
36	4686	4	3	0	1430	0
60	961	381	4	91	58	0
60	990	370	5	94	54	0
60	925	387	9	95	52	0
60	922	371	9	90	57	0
60	923	366	3	98	56	0
12	1939	7	0	6	18	1
12	1000	6	7	4	15	1
12	1438	2	3	6	14	1
12	1011	3	5	6	17	1
12	1234	0	9	2	15	1
15	3533	9	4	3	37	1
15	3472	2	5	5	36	1
15	3323	7	2	6	33	1
15	3430	1	1	5	38	1
15	3764	0	6	5	36	1
12	2337	9	6	3	33	1
12	2429	6	3	0	37	1
12	2793	0	5	0	32	1
12	2141	6	2	6	31	1
12	2608	2	9	9	35	1
12	1615	0	4	85	13	1
12	1560	8	0	83	17	1
12	1279	4	7	87	18	1
12	1151	8	6	83	10	1
12	1733	9	5	88	14	1
32	7788	8	2	9	2183	0
32	7538	4	1	6	2961	0
32	7741	9	5	8	2756	0
32	7739	7	0	4	2950	0
32	7444	1	4	2	2671	0
13	2170	7	6	17	23	1
13	2677	4	6	14	23	1
13	2902	6	5	17	23	1
13	2351	6	1	16	20	1
13	2100	4	5	19	26	1
12	2225	7	6	15	16	0
12	2115	3	8	14	10	0
12	2133	0	1	19	16	0
12	2946	6	5	11	18	0
12	2492	3	5	15	13	0
27	185149	546	11	3178	4300	0
27	269156	531	16	3949	4274	0
27	701052	564	16	3199	4586	0
27	759178	556	19	3217	4396	0
27	667909	566	18	3008	4186	0
12	4750	0	0	7	36	1
12	4014	6	2	1	34	1
12	4142	4	7	9	30	1
12	4030	8	5	7	31	1
12	4808	3	8	0	30	1
60	2616	6	7	4822	802	0
60	2689	5	2	4926	893	0
60	2234	4	6	4637	848	0
60	2206	8	7	4018	879	0
60	2037	9	5	4184	845	0
15	22922	1822	12	2345	959	0
15	22916	1806	13	2291	973	0
15	22455	1253	14	2703	937	0
15	27043	1800	15	2934	945	0
15	27746	1629	15	2594	950	0
12	1041	7	8	16	1	1
12	1802	5	6	16	9	1
12	1671	6	1	16	5	1
12	1200	6	7	10	6	1
12	1014	7	4	12	6	1
12	4248	7	5	7	38	1
12	4676	0	9	3	36	1
12	4648	5	1	1	36	1
12	4703	9	5	9	35	1
12	4837	0	1	7	31	1
11	18078	16437	8	315	273	1
11	13551	10000	8	335	205	1
11	15477	15131	7	364	275	1
11	17174	15698	7	393	246	1
11	12025	10070	3	309	204	1
12	1606	2	0	14	15	1
12	1677	9	0	18	11	1
12	1987	4	1	13	15	1
12	1993	2	2	18	14	1
12	1757	6	7	17	13	1
5	13167	12680	20	258	329	0
5	12812	17754	26	222	353	0
5	18201	16092	28	278	333	0
5	13420	10179	24	228	323	0
5	18720	17015	26	292	354	0
12	2513	5	5	5	8	1
12	2866	3	7	0	0	1
12	2980	8	3	5	3	1
12	2326	2	0	2	4	1
12	2219	8	1	6	0	1
12	2313	7	7	22	26	1
12	2553	0	5	21	23	1
12	2792	9	5	29	21	1
12	2798	0	5	20	26	1
12	2863	0	0	20	27	1
36	6770	9	9	7	679	0
36	6941	3	9	7	663	0
36	6131	8	6	0	698	0
36	6255	2	5	0	615	0
36	6378	2	3	3	661	0
12	3168	7	1	1	23	1
12	3339	2	2	0	29	1
12	3067	4	0	9	27	1
12	3653	0	3	3	28	1
12	3244	0	0	5	25	1
12	2938	4	8	1	18	1
12	2034	3	8	7	19	1
12	2879	7	2	8	17	1
12	2522	3	4	5	13	1
12	2808	5	8	5	15	1
15	1616	6	6	60	30	1
15	1081	2	2	61	37	1
15	1609	1	4	66	35	1
15	1544	0	3	62	35	1
15	1855	6	0	62	37	1
60	766	1147	2	595	861	0
60	705	1485	0	533	855	0
60	738	1071	0	595	890	0
60	749	1787	9	534	820	0
60	777	1393	2	506	878	0
27	20154	29108	748	226	35163	0
27	22100	23337	726	292	39567	0
27	25364	24691	768	206	32720	0
27	21084	20028	791	262	35269	0
27	28537	23109	757	294	39111	0
8	9704	20	5	278	178	1
8	9497	28	6	210	110	1
8	9609	20	7	228	176	1
8	9077	25	3	290	166	1
8	9241	21	9	211	177	1
9	1108	2	4	29	18	1
9	1089	5	3	25	12	1
9	1115	8	6	25	15	1
9	1167	2	3	23	15	1
9	1972	7	1	21	19	1
12	2245	14	1	29	21	1
12	2676	15	0	20	20	1
12	2261	16	3	29	25	1
12	2961	18	6	26	20	1
12	2497	18	3	26	27	1
12	2040	6	7	2	7	1
12	2309	6	8	7	1	1
12	2967	8	4	4	8	1
12	2266	8	0	8	5	1
12	2121	0	0	1	9	1
12	1649	10	6	0	6	1
12	1420	11	3	6	9	1
12	1596	13	8	3	6	1
12	1347	18	7	1	4	1
12	1217	14	1	6	5	1
12	3896	33	1	40	25	1
12	3741	32	0	40	20	1
12	3664	38	1	46	22	1
12	3733	39	5	40	23	1
12	3435	39	0	46	21	1
12	2139	39	4	214	249	1
12	2810	37	9	269	206	1
12	2252	34	5	239	252	1
12	2024	37	7	212	231	1
12	2530	34	7	264	285	1
12	2343	31	7	4	13	1
12	2800	36	1	1	16	1
12	2571	30	7	3	19	1
12	2813	37	7	3	12	1
12	2086	36	8	4	12	1
12	1130	25	9	37	24	1
12	1461	21	5	31	29	1
12	1440	21	4	30	24	1
12	1605	24	3	37	29	1
12	1127	22	4	36	24	1
12	3412	48	1	3	27	1
12	3628	40	3	1	27	1
12	3543	41	9	2	28	1
12	3215	47	6	0	27	1
12	3552	40	0	8	21	1
12	1150	15	1	0	22	1
12	1515	15	5	9	27	1
12	1418	11	8	2	21	1
12	1593	10	3	6	28	1
12	1276	10	1	2	20	1
12	2760	7	9	1	14	1
12	2896	0	8	1	17	1
12	2618	1	1	6	12	1
12	2720	0	6	8	19	1
12	2463	1	0	8	19	1
12	2365	5	2	0	19	1
12	2154	0	8	9	15	1
12	2165	4	8	0	12	1
12	2893	1	7	2	11	1
12	2945	9	9	4	11	1
4	34468	954	37	1424	1130	0
4	30120	991	33	1455	1496	0
4	30342	932	38	1695	1259	0
4	33987	929	34	1095	1591	0
4	39794	987	34	1733	1227	0
12	2137	16	6	153	130	1
12	2188	10	7	185	110	1
12	2956	10	8	144	137	1
12	2296	13	5	138	122	1
12	2237	12	5	159	164	1
9	2314	15	1	172	72	1
9	2827	17	2	188	75	1
9	2743	18	8	179	78	1
9	2144	17	4	184	72	1
9	2068	18	1	153	77	1
36	825747	1	86	477	19165	0
36	461386	4	84	461	14326	0
36	389254	1	87	450	14269	0
36	440925	1	85	448	10292	0
36	747072	9	86	411	15104	0
12	3765	0	7	3	26	1
12	3540	6	4	5	24	1
12	3169	6	5	1	24	1
12	3930	4	4	0	20	1
12	3208	5	1	2	20	1
4	38828	916	32	1256	1597	0
4	35118	965	30	1619	1543	0
4	33762	925	32	1971	1129	0
4	38837	915	36	1492	1552	0
4	32457	927	39	1301	1149	0
36	904583	4	85	470	18879	0
36	955645	8	84	492	16387	0
36	516119	2	83	482	10109	0
36	358837	1	87	403	19772	0
36	933730	1	84	496	13855	0
28	247	132	9	590	24	0
28	287	146	2	505	22	0
28	238	148	7	555	25	0
28	204	170	9	500	23	0
28	230	136	5	515	27	0
30	34912	10878	6	541	1138	0
30	36164	14087	1	511	1328	0
30	31227	12823	0	555	1346	0
30	31330	16305	9	511	1928	0
30	33141	12197	5	523	1888	0
31	29739	2959	89	3492	2345	0
31	22378	2801	85	3710	2091	0
31	21085	2960	84	3987	2631	0
31	28000	2765	82	3334	2378	0
31	20448	2608	81	3220	2887	0
13	2427	5	0	29	10	1
13	2588	9	0	20	10	1
13	2091	6	7	20	12	1
13	2250	4	3	25	11	1
13	2593	6	0	24	16	1
12	2730	6	6	13	10	1
12	2980	7	1	19	11	1
12	2588	6	8	11	16	1
12	2503	7	2	10	17	1
12	2531	4	3	16	18	1
26	5004	6646	3	475	934	0
26	5198	6585	9	490	984	0
26	5438	6766	9	437	918	0
26	5558	6174	8	411	920	0
26	5385	6503	4	452	953	0
11	1889	36	4	1	25	1
11	1490	34	8	5	26	1
11	1313	34	7	4	24	1
11	1762	31	6	5	21	1
11	1954	34	0	0	27	1
13	28086	5	2	2365	1985	1
13	20666	9	1	2402	1212	1
13	21958	1	6	2089	1918	1
13	29747	8	1	2683	1665	1
13	25750	8	1	2546	1743	1
13	1668	7	8	23	16	1
13	1728	0	8	20	16	1
13	1285	9	6	29	14	1
13	1593	7	8	28	14	1
13	1370	0	4	20	13	1
14	1556	7	7	2567	1278	1
14	1611	5	6	2120	1409	1
14	1738	8	9	2970	1626	1
14	1256	7	1	2839	1919	1
14	1726	4	8	2062	1415	1
29	8	22	7	88	5	0
29	1	23	0	84	6	0
29	2	23	8	86	8	0
29	6	24	0	83	4	0
29	7	21	7	87	8	0
8	805997	7	4	286	1757	0
8	501717	5	2	221	1791	0
8	920717	1	3	250	1385	0
8	177928	8	5	242	1318	0
8	999043	7	6	223	1480	0
26	16425	21935	0	377	499	0
26	19569	27042	0	379	455	0
26	11863	26515	7	370	465	0
26	19095	23318	1	394	494	0
26	15687	25215	6	329	422	0
45	4054	3	5	40	10	0
45	4268	4	8	40	16	0
45	4546	8	1	40	19	0
45	4775	6	8	49	12	0
45	4603	2	1	48	10	0
12	2003	6	5	3	21	0
12	2510	2	6	3	25	0
12	2144	3	1	6	20	0
12	2504	3	6	2	23	0
12	2568	6	7	9	23	0
28	2017	4	9	4378	832	1
28	2788	4	7	4758	874	1
28	2540	6	4	4803	847	1
28	2045	5	0	4804	851	1
28	2513	7	9	4595	848	1
44	1489	1	1	23	23	0
44	1606	0	6	22	25	0
44	1717	0	5	22	25	0
44	1140	9	3	23	20	0
44	1583	5	6	20	25	0
29	253	101	5	707	188	1
29	291	119	9	771	112	1
29	264	152	1	744	129	1
29	215	114	1	751	106	1
29	205	107	1	760	114	1
44	1844	9	8	18	8	0
44	1228	2	2	11	3	0
44	1428	7	9	14	6	0
44	1368	5	0	13	9	0
44	1696	7	5	15	8	0
44	3819	2	0	1	13	0
44	3681	8	8	3	19	0
44	3330	9	5	0	14	0
44	3034	4	9	4	17	0
44	3120	9	8	4	16	0
44	2870	1	9	3	17	0
44	2972	0	9	0	16	0
44	2116	4	9	4	19	0
44	2508	1	6	5	16	0
44	2755	9	7	5	18	0
44	2676	7	1	4	19	0
44	2725	5	7	7	16	0
44	2685	9	4	9	17	0
44	2796	1	6	8	18	0
44	2529	8	3	6	12	0
28	3296	3596	2	1550	214	1
28	3312	3161	9	1053	230	1
28	3549	3417	9	1676	277	1
28	3552	3369	7	1822	248	1
28	3640	3080	1	1911	254	1
43	2747	9	3	9	20	0
43	2970	4	8	9	21	0
43	2695	7	8	0	20	0
43	2273	5	3	0	27	0
43	2951	9	7	5	21	0
29	7680	14851	11	241	565	1
29	7858	14885	13	205	511	1
29	7871	10653	12	225	512	1
29	7897	14569	15	224	507	1
29	7843	15955	14	270	573	1
44	1656	0	2	31	15	0
44	1277	1	6	32	10	0
44	1709	4	6	35	19	0
44	1130	7	3	38	17	0
44	1523	6	8	38	13	0
45	4326	6	8	2555	395	0
45	4325	6	7	2800	362	0
45	4400	8	5	2670	381	0
45	4763	3	7	2535	318	0
45	4164	1	7	2685	375	0
44	2201	1	0	6	10	0
44	2042	8	0	6	18	0
44	2639	3	5	9	10	0
44	2251	2	9	2	14	0
44	2419	7	6	8	15	0
28	99410	70349	156	438	1192	1
28	96615	72273	100	431	1567	1
28	92148	79068	112	426	1657	1
28	99135	78689	121	429	1685	1
28	93801	75824	182	442	1353	1
44	3371	4	0	1	12	0
44	3707	4	4	4	16	0
44	3345	3	6	2	11	0
44	3877	4	3	0	19	0
44	3750	3	4	8	15	0
44	1526	8	7	31	17	0
44	1796	0	8	30	14	0
44	1273	2	0	34	10	0
44	1292	3	0	32	15	0
44	1348	3	0	39	16	0
44	4509	50	1	1126	305	0
44	4804	57	9	1925	314	0
44	4509	59	8	1005	372	0
44	4302	54	4	1186	348	0
44	4861	54	4	1324	333	0
44	1830	2	0	9	15	0
44	1696	2	2	7	17	0
44	1333	6	4	6	13	0
44	1580	5	2	7	16	0
44	1287	0	6	7	12	0
44	2153	2	6	8	16	0
44	2829	1	3	0	19	0
44	2739	6	2	6	18	0
44	2098	9	4	3	19	0
44	2820	8	3	3	10	0
28	2141	9	8	4337	882	1
28	2884	8	3	4908	821	1
28	2019	7	7	4032	809	1
28	2342	9	6	4696	861	1
28	2238	7	2	4208	810	1
40	1495	7	2	2	10	0
40	1988	1	3	4	19	0
40	1737	5	5	8	12	0
40	1310	8	0	3	13	0
40	1600	6	4	5	16	0
28	3080	3165	9	1388	229	1
28	3043	3360	0	1289	270	1
28	3491	3880	1	1073	223	1
28	3446	3744	9	1194	295	1
28	3486	3416	1	1417	230	1
45	1436	3	9	18	19	0
45	1304	2	5	14	16	0
45	1246	2	5	13	14	0
45	1960	4	0	11	16	0
45	1222	9	5	16	15	0
27	16389	2523	19	478	883	0
27	17026	2363	19	479	812	0
27	18609	2434	12	463	851	0
27	13796	2687	13	481	871	0
27	17121	2226	19	444	824	0
43	29368	79	0	488	524	0
43	25762	75	9	453	528	0
43	20801	78	6	454	552	0
43	24138	76	1	444	555	0
43	21808	74	3	418	541	0
27	23581	11019	0	241	448	0
27	28059	16446	8	254	485	0
27	25389	19801	4	269	461	0
27	25900	11017	4	207	411	0
27	22311	11878	9	250	460	0
44	1787	6	8	6	14	0
44	1126	0	6	4	16	0
44	1524	4	8	0	15	0
44	1899	7	6	6	12	0
44	1109	1	4	9	16	0
45	2256	8	8	9	18	0
45	2162	3	5	4	12	0
45	2625	1	2	2	11	0
45	2250	1	3	5	10	0
45	2262	3	8	1	13	0
29	8491	22988	10	1886	289	1
29	8466	24356	12	1031	222	1
29	8041	21366	19	1116	267	1
29	8617	22997	14	1250	281	1
29	8578	27613	11	1759	294	1
44	2309	9	8	2	15	0
44	2681	4	4	8	15	0
44	2934	0	0	7	13	0
44	2947	2	1	3	18	0
44	2599	0	2	3	12	0
44	1940	9	1	7	14	0
44	1533	7	3	7	18	0
44	1671	8	0	1	18	0
44	1607	9	6	3	13	0
44	1750	7	9	5	14	0
44	2223	9	9	41	53	0
44	2449	0	9	43	57	0
44	2534	6	1	43	59	0
44	2990	9	7	43	50	0
44	2717	2	1	42	52	0
28	1669	9432	8	573	100	1
28	1848	9306	6	573	170	1
28	1065	9966	3	595	178	1
28	1360	9129	3	504	156	1
28	1258	9217	6	542	102	1
44	1461	3	0	16	27	0
44	1110	4	0	13	27	0
44	1781	4	4	18	28	0
44	1453	6	7	12	27	0
44	1297	6	8	10	29	0
44	2898	8	3	4	23	0
44	2931	9	1	2	24	0
44	2457	4	8	6	24	0
44	2759	8	5	9	20	0
44	2938	9	9	6	25	0
44	2775	9	2	7	18	0
44	2598	4	2	7	13	0
44	2557	6	0	1	12	0
44	2299	4	7	5	11	0
44	2547	7	8	8	16	0
44	3829	4	8	6	26	0
44	3589	2	6	6	23	0
44	3142	2	8	0	23	0
44	3593	9	9	9	20	0
44	3726	4	6	8	25	0
44	1361	1	3	23	29	0
44	1952	5	3	29	24	0
44	1932	5	1	27	29	0
44	1958	6	0	25	28	0
44	1206	3	5	27	28	0
10	13740	26051	143	748	25090	0
10	18647	22441	160	775	26680	0
10	12502	24381	118	740	21525	0
10	10295	27350	180	772	20626	0
10	19994	25579	181	715	23371	0
41	2378	5	8	26	66	0
41	2422	3	3	22	62	0
41	2972	8	9	28	67	0
41	2177	5	5	28	64	0
41	2882	4	7	20	67	0
44	1851	6	8	3	29	0
44	1973	7	3	0	27	0
44	1623	4	8	9	26	0
44	1892	4	9	7	25	0
44	1980	0	4	4	28	0
44	1901	0	8	9	9	0
44	1070	8	2	6	5	0
44	1958	4	9	7	9	0
44	1699	8	9	5	3	0
44	1012	2	5	1	2	0
41	1939	79	0	585	189	0
41	1417	72	6	503	126	0
41	1815	71	6	568	106	0
41	1804	74	6	557	131	0
41	1360	72	6	569	178	0
44	1816	4	6	4	6	0
44	1705	2	7	1	8	0
44	1576	6	9	2	2	0
44	1994	4	7	7	6	0
44	1461	2	5	9	3	0
45	1390	4	2	52	16	0
45	1587	4	9	52	11	0
45	1239	3	9	52	18	0
45	1653	2	2	54	19	0
45	1366	7	2	58	11	0
44	2327	4	8	15	24	0
44	2098	2	8	17	20	0
44	2671	4	0	17	21	0
44	2049	5	1	12	23	0
44	2200	0	0	19	28	0
12	2790	6605	652	168	631442	1
12	2051	6502	600	102	358674	1
12	2296	6736	616	149	927951	1
12	2272	6112	626	148	105457	1
12	2913	6884	603	127	608077	1
36	9765	7	7	1	7	0
36	9791	1	8	0	2	0
36	9246	4	9	7	7	0
36	9199	0	9	7	9	0
36	9366	0	6	6	4	0
41	2128	5	6	526	10	0
41	2696	4	4	578	10	0
41	2080	4	3	549	19	0
41	2103	7	2	532	19	0
41	2131	5	9	561	18	0
44	2452	0	9	15	14	0
44	2788	4	3	16	10	0
44	2001	8	7	14	17	0
44	2555	6	8	11	10	0
44	2433	7	4	12	14	0
44	2073	3	4	38	35	0
44	2729	3	7	34	33	0
44	2346	1	6	32	34	0
44	2652	3	8	36	31	0
44	2481	3	5	35	32	0
14	34001	11328	2	506	1720	0
14	35539	17615	1	549	1342	0
14	35962	16511	3	512	1566	0
14	35062	13510	8	540	1654	0
14	35872	13125	2	509	1652	0
41	4894	5	0	133	54	0
41	4300	9	8	107	59	0
41	4715	2	6	145	53	0
41	4330	9	5	165	59	0
41	4364	7	3	157	50	0
36	9746	5	5	9	4	0
36	9801	5	0	1	2	0
36	9336	8	4	3	1	0
36	9564	6	9	2	4	0
36	9855	1	0	0	2	0
12	1380	7	1	25	14	1
12	1280	5	0	20	11	1
12	1179	7	4	25	13	1
12	1127	7	7	22	17	1
12	1015	2	9	25	19	1
12	2562	3	4	186	2	1
12	2198	1	1	134	5	1
12	2393	5	5	145	5	1
12	2340	8	5	123	8	1
12	2356	3	3	177	9	1
13	2359	9	1	0	29	1
13	2426	7	7	0	23	1
13	2758	5	6	9	26	1
13	2915	8	3	3	27	1
13	2629	8	8	5	22	1
12	3286	5	9	4	40	1
12	3879	1	1	0	47	1
12	3936	6	2	5	41	1
12	3806	1	7	5	45	1
12	3969	8	4	7	49	1
12	1861	8	4	9	17	1
12	1657	7	1	2	11	1
12	1102	7	1	5	18	1
12	1580	2	4	9	15	1
12	1963	0	6	1	19	1
29	3079	4665	6	237	23	1
29	3735	4830	5	213	23	1
29	3822	4673	9	208	22	1
29	3343	4139	2	273	22	1
29	3136	4378	8	237	24	1
4	9754	6	5	8	0	1
4	9856	0	8	1	3	1
4	9602	0	3	2	3	1
4	9107	2	8	7	3	1
4	9455	9	5	3	1	1
28	2056	19310	7	1287	117	1
28	2201	14219	9	1538	117	1
28	2508	10564	6	1011	167	1
28	2759	16742	4	1282	156	1
28	2146	12798	0	1589	155	1
9	29941	6668	9	695	24	0
9	28384	6481	4	693	22	0
9	23473	6286	9	683	25	0
9	27494	6595	6	615	28	0
9	29394	6336	7	683	25	0
10	38356	12813	2	113	228	1
10	33841	17813	7	127	214	1
10	30094	15315	7	163	224	1
10	33090	11539	4	180	269	1
10	38367	15252	1	166	207	1
25	3746	261	8	166	71	0
25	3695	281	6	102	79	0
25	3677	201	6	154	79	0
25	3282	221	8	152	73	0
25	3581	298	2	187	76	0
10	13904	582	4	347	101	1
10	12393	593	4	338	178	1
10	14862	582	0	353	148	1
10	17000	548	9	399	139	1
10	11372	565	0	390	182	1
60	641	7667	9	4525	593	0
60	681	7731	6	4141	534	0
60	636	7300	0	4275	520	0
60	642	7337	4	4987	568	0
60	609	7734	6	4794	535	0
15	5290	268	2	57	117	1
15	5292	223	7	55	119	1
15	5296	249	7	53	115	1
15	5024	279	6	50	150	1
15	5917	238	6	55	101	1
11	2818	4	3	193	86	1
11	2085	1	6	157	82	1
11	2232	4	6	157	85	1
11	2246	6	1	176	86	1
11	2351	5	4	124	83	1
12	1668	3	4	19	19	1
12	1439	6	1	16	10	1
12	1172	8	1	19	11	1
12	1694	4	1	10	17	1
12	1924	6	4	13	18	1
13	4744	2	7	4642	420	1
13	4873	0	5	4420	425	1
13	4964	8	3	4545	494	1
13	4981	1	5	4182	464	1
13	4918	0	8	4236	482	1
12	1178	4	0	9	21	1
12	1996	2	5	3	20	1
12	1959	1	0	4	23	1
12	1155	2	4	6	28	1
12	1928	5	3	3	26	1
12	1025	8	1	1	11	1
12	1006	6	3	0	19	1
12	1786	2	5	1	11	1
12	1447	6	9	9	14	1
12	1288	2	7	6	13	1
4	9947	9	4	6	4	1
4	9032	0	4	6	8	1
4	9906	6	8	8	9	1
4	9368	4	6	8	8	1
4	9662	1	2	3	4	1
60	3830	3409	1	1307	256	0
60	3070	3258	6	1169	256	0
60	3281	3416	6	1048	277	0
60	3555	3382	8	1225	259	0
60	3618	3096	4	1366	211	0
8	1066	21	0	269	167	1
8	1757	22	7	223	173	1
8	1240	22	6	230	101	1
8	1230	29	6	235	135	1
8	1011	22	3	221	123	1
12	2590	8	8	5	12	1
12	2962	2	8	3	10	1
12	2781	4	8	5	11	1
12	2538	3	0	3	13	1
12	2094	7	6	2	15	1
13	1120	1	0	9	10	1
13	1719	0	0	4	14	1
13	1161	1	3	1	12	1
13	1120	0	5	7	14	1
13	1681	1	3	7	14	1
12	2598	7	8	8	3	1
12	2926	7	4	7	2	1
12	2334	7	2	8	0	1
12	2443	9	0	3	2	1
12	2099	0	7	1	2	1
60	94886	79136	161	495	1319	0
60	94070	77651	111	452	1848	0
60	97349	73342	105	475	1493	0
60	92999	77193	105	458	1114	0
60	98071	70335	102	473	1812	0
12	2584	1	9	1	12	1
12	2298	9	3	2	19	1
12	2409	1	9	4	18	1
12	2586	3	5	2	13	1
12	2315	0	5	9	10	1
12	2164	5	1	3	24	1
12	2507	9	8	2	22	1
12	2508	4	0	9	22	1
12	2051	6	0	6	28	1
12	2367	0	5	3	29	1
4	9687	3	6	21	4	1
4	9910	4	2	28	0	1
4	9750	9	1	24	4	1
4	9822	1	4	26	2	1
[truncated: 4,126 more rows]
