# Supplementary material for: Application of interval type-2 fuzzy logic and type-1 fuzzy logic-based approaches to social networks for spam detection with combined feature capabilities
Source: PeerJ Comput Sci. 2023 Apr 21;9:e1316. doi: 10.7717/peerj-cs.1316 (PMC10280623; doi:10.7717/peerj-cs.1316)
Supplement: Supplemental Information 16 — Training and test datasets and all other calculations were made through these datasets. [file peerj-cs-09-1316-s016.zip]

Archive with 1 entries (1 files):
- Twitter Dataset_Part4.json
